# Supplementary material for: Risk factors of in-hospital death in patients with acute ST elevation myocardial infarction
Source: Intern Emerg Med. 2020 Apr 28;15(7):1335–7. doi: 10.1007/s11739-020-02338-8 (PMC7511274; doi:10.1007/s11739-020-02338-8)
Supplement: Supplementary file 1 — Supplementary file1 (CSV 321 kb) [file 11739_2020_2338_MOESM1_ESM.csv]

AMI1	HBP	OMI	DM	HPCI	CABG	KI	KII	KIII	KIV	AVB	ALLAF	PCI	DIE	G	AGE
1	0	0	0	0	0	0	1	0	0	0	0	0	0	1	21
1	0	0	0	0	0	1	0	0	0	0	0	1	0	1	22
1	1	0	0	0	0	1	0	0	0	0	0	1	0	1	22
1	0	0	0	0	0	1	0	0	0	0	0	0	0	1	23
1	0	0	0	0	0	1	0	0	0	0	0	1	0	1	23
1	1	0	0	0	0	1	0	0	0	0	0	1	0	1	23
1	0	0	0	0	0	1	0	0	0	0	0	0	0	1	24
1	0	0	0	0	0	1	0	0	0	0	0	0	0	1	24
1	0	0	0	0	0	0	1	0	0	0	0	0	0	1	24
1	0	1	0	1	0	1	0	0	0	0	0	0	0	1	25
1	0	0	0	0	0	1	0	0	0	0	0	1	0	1	26
1	0	0	0	0	0	1	0	0	0	0	0	1	0	1	26
1	0	0	0	0	0	1	0	0	0	0	0	1	0	1	26
1	0	0	0	0	0	1	0	0	0	0	0	0	0	1	26
1	1	0	1	0	0	1	0	0	0	0	0	1	0	1	26
1	0	0	0	0	0	1	0	0	0	0	0	1	0	1	26
1	0	0	0	0	0	1	0	0	0	0	0	0	0	1	26
1	0	0	0	0	0	1	0	0	0	0	0	1	0	1	27
1	0	0	0	0	0	1	0	0	0	0	0	0	0	1	27
1	0	0	0	0	0	1	0	0	0	0	0	1	0	1	27
1	0	0	0	0	0	1	0	0	0	0	0	1	0	1	27
1	0	0	0	0	0	1	0	0	0	0	0	1	0	1	27
1	0	0	0	0	0	1	0	0	0	0	0	0	0	1	27
1	0	1	0	0	0	0	1	0	0	0	0	1	0	1	27
1	1	0	0	0	0	0	1	0	0	0	0	1	0	1	27
1	0	0	0	0	0	1	0	0	0	0	0	1	0	1	28
1	0	0	0	0	0	1	0	0	0	0	0	0	0	1	28
1	0	0	0	0	0	1	0	0	0	0	0	1	0	0	28
1	0	0	0	0	0	1	0	0	0	0	0	1	0	1	28
1	1	0	0	0	0	1	0	0	0	0	0	1	0	1	28
1	0	0	0	0	0	1	0	0	0	0	0	1	0	1	28
1	0	0	0	0	0	1	0	0	0	0	0	0	0	0	28
1	0	0	0	0	0	0	1	0	0	0	0	0	0	1	28
1	1	0	0	0	0	0	1	0	0	0	0	0	0	1	28
1	1	0	0	0	0	0	0	1	0	0	0	1	0	0	28
1	0	0	0	0	0	0	1	0	0	0	0	0	0	1	28
1	1	0	0	0	0	1	0	0	0	0	0	1	0	1	29
1	0	0	0	0	0	1	0	0	0	0	0	1	0	1	29
1	0	0	0	0	0	1	0	0	0	0	0	1	0	1	29
1	1	0	1	0	0	1	0	0	0	0	0	1	0	1	29
1	1	0	0	0	0	1	0	0	0	0	0	1	0	1	29
1	1	0	0	0	0	1	0	0	0	0	0	1	0	1	29
1	1	0	0	0	0	1	0	0	0	0	0	0	0	1	29
1	1	0	0	0	0	1	0	0	0	0	0	1	0	1	29
1	0	0	0	0	0	1	0	0	0	0	0	1	0	1	29
1	1	0	0	0	0	0	1	0	0	0	0	1	0	1	29
1	0	0	0	0	0	0	1	0	0	0	0	0	0	1	29
1	0	0	0	0	0	1	0	0	0	0	0	0	0	1	30
1	0	0	1	0	0	1	0	0	0	0	0	1	0	1	30
1	0	0	1	0	0	1	0	0	0	0	0	1	0	1	30
1	0	0	0	0	0	1	0	0	0	0	0	0	0	1	30
1	0	0	0	0	0	1	0	0	0	0	0	1	0	1	30
1	0	0	0	0	0	1	0	0	0	0	0	1	0	1	30
1	0	0	0	0	0	1	0	0	0	0	0	1	0	1	30
1	1	0	0	0	0	1	0	0	0	0	0	1	0	1	30
1	0	0	0	0	0	1	0	0	0	0	0	1	0	1	30
1	1	0	0	0	0	1	0	0	0	0	0	1	0	1	30
1	1	1	0	0	0	0	1	0	0	0	0	0	0	1	30
1	1	0	0	0	0	0	1	0	0	0	0	1	0	1	30
1	0	0	0	0	0	0	1	0	0	0	0	1	0	1	30
1	0	0	0	0	0	1	0	0	0	0	0	1	0	1	31
1	0	0	0	0	0	1	0	0	0	0	0	1	0	1	31
1	0	0	0	0	0	1	0	0	0	0	0	1	0	1	31
1	1	0	0	0	0	1	0	0	0	0	0	1	0	1	31
1	1	0	0	0	0	1	0	0	0	0	0	1	0	1	31
1	1	1	0	0	0	1	0	0	0	0	0	1	0	1	31
1	0	0	0	0	0	1	0	0	0	0	0	1	0	1	31
1	1	0	0	0	0	1	0	0	0	0	0	1	0	1	31
1	0	0	0	1	0	1	0	0	0	0	0	1	0	1	31
1	0	0	0	0	0	1	0	0	0	0	0	1	0	1	31
1	1	0	0	0	0	1	0	0	0	0	0	1	0	1	31
1	1	0	1	0	0	1	0	0	0	0	0	1	0	0	31
1	0	0	0	0	0	1	0	0	0	0	0	1	0	1	31
1	0	0	0	0	0	0	1	0	0	0	0	0	0	0	31
1	1	0	1	0	0	0	1	0	0	0	0	1	0	1	31
1	0	0	0	0	0	0	1	0	0	0	0	0	0	1	31
1	0	0	0	0	0	1	0	0	0	0	0	0	0	1	32
1	0	0	0	0	0	1	0	0	0	0	0	1	0	1	32
1	0	0	0	0	0	1	0	0	0	0	0	1	0	1	32
1	0	0	0	0	0	1	0	0	0	0	0	1	0	1	32
1	0	0	0	0	0	1	0	0	0	0	0	1	0	1	32
1	1	0	0	0	0	1	0	0	0	0	0	0	0	1	32
1	0	1	0	0	0	1	0	0	0	0	0	1	0	1	32
1	0	0	0	0	0	1	0	0	0	0	0	1	0	1	32
1	1	0	0	0	0	1	0	0	0	0	0	0	0	1	32
1	1	0	0	0	0	1	0	0	0	0	0	0	0	1	32
1	1	0	0	0	0	1	0	0	0	0	0	1	0	1	32
1	1	0	0	0	0	1	0	0	0	0	0	1	0	1	32
1	0	0	0	1	0	1	0	0	0	0	0	1	0	1	32
1	0	0	0	0	0	1	0	0	0	0	0	1	0	1	32
1	1	0	0	0	0	1	0	0	0	0	0	1	0	1	32
1	0	0	0	0	0	1	0	0	0	0	0	1	0	1	32
1	1	0	0	0	0	1	0	0	0	0	0	1	0	1	32
1	1	0	1	0	0	1	0	0	0	0	0	1	0	1	32
1	0	0	1	0	0	0	1	0	0	0	0	0	0	1	32
1	0	0	0	0	0	0	1	0	0	0	0	1	0	0	32
1	1	0	0	0	0	0	1	0	0	0	0	1	0	1	32
1	0	0	0	0	0	0	1	0	0	0	0	1	0	1	32
1	1	0	1	0	0	0	1	0	0	0	0	0	0	1	32
1	0	0	0	0	0	0	1	0	0	0	0	1	0	1	32
1	0	0	0	0	0	1	0	0	0	0	0	0	0	1	33
1	0	0	0	0	0	1	0	0	0	0	0	1	0	1	33
1	0	0	0	0	0	1	0	0	0	0	0	0	0	1	33
1	0	0	0	0	0	1	0	0	0	0	0	0	0	1	33
1	0	0	0	0	0	1	0	0	0	0	0	1	0	1	33
1	0	0	0	0	0	1	0	0	0	0	0	1	0	1	33
1	0	0	0	0	0	1	0	0	0	0	0	0	0	1	33
1	0	0	0	0	0	1	0	0	0	0	0	1	0	1	33
1	0	0	0	0	0	1	0	0	0	0	0	1	0	1	33
1	1	0	0	0	0	1	0	0	0	0	0	1	0	1	33
1	0	0	0	0	0	1	0	0	0	0	0	1	0	1	33
1	1	0	1	0	0	1	0	0	0	0	0	1	0	1	33
1	0	0	0	0	0	1	0	0	0	0	0	1	0	1	33
1	1	0	0	0	0	1	0	0	0	0	0	1	0	1	33
1	0	0	0	0	0	1	0	0	0	0	0	0	0	1	33
1	1	0	1	0	0	1	0	0	0	0	0	1	0	1	33
1	1	0	0	0	0	1	0	0	0	0	0	1	0	1	33
1	1	0	1	0	0	1	0	0	0	0	0	1	0	1	33
1	0	0	0	0	0	0	1	0	0	0	0	1	0	1	33
1	0	0	0	0	0	0	1	0	0	0	0	0	0	1	33
1	0	0	1	0	0	0	1	0	0	0	0	1	0	1	33
1	0	0	1	0	0	0	0	1	0	0	0	1	0	1	33
1	1	0	0	0	0	0	1	0	0	0	0	1	0	1	33
1	0	0	0	0	0	0	1	0	0	0	0	0	0	1	33
1	1	0	0	0	0	0	1	0	0	0	0	1	0	1	33
1	0	0	0	0	0	0	1	0	0	0	0	0	0	1	33
1	0	0	0	0	0	1	0	0	0	0	0	1	0	1	34
1	1	0	0	0	0	1	0	0	0	0	0	0	0	1	34
1	1	0	0	0	0	1	0	0	0	0	0	1	0	1	34
1	0	0	0	0	0	1	0	0	0	0	0	1	0	1	34
1	0	0	1	0	0	1	0	0	0	0	0	1	0	0	34
1	1	0	0	0	0	1	0	0	0	0	0	1	0	1	34
1	0	0	0	0	0	1	0	0	0	0	0	1	0	1	34
1	0	0	0	0	0	1	0	0	0	0	0	0	0	1	34
1	1	0	1	0	0	1	0	0	0	0	0	1	0	1	34
1	1	0	0	0	0	1	0	0	0	0	0	1	0	1	34
1	0	0	0	0	0	1	0	0	0	0	0	1	0	1	34
1	1	0	0	0	0	1	0	0	0	0	0	1	0	1	34
1	1	0	0	0	0	1	0	0	0	0	0	0	0	1	34
1	0	0	0	0	0	1	0	0	0	0	0	0	0	1	34
1	1	0	0	0	0	1	0	0	0	0	0	1	0	1	34
1	1	0	1	0	0	1	0	0	0	0	0	1	0	1	34
1	0	0	0	0	0	1	0	0	0	0	0	1	0	1	34
1	1	0	0	0	0	1	0	0	0	0	0	1	0	1	34
1	0	0	0	0	0	1	0	0	0	0	0	0	0	1	34
1	0	0	0	0	0	1	0	0	0	0	0	1	0	1	34
1	0	0	0	0	0	1	0	0	0	0	0	1	0	1	34
1	1	0	0	0	0	1	0	0	0	0	0	1	0	1	34
1	1	0	0	0	0	1	0	0	0	0	0	0	0	1	34
1	0	0	0	0	0	1	0	0	0	0	0	1	0	1	34
1	1	0	0	0	0	1	0	0	0	0	0	1	0	1	34
1	1	0	0	0	0	1	0	0	0	0	0	1	0	1	34
1	1	0	0	0	0	1	0	0	0	0	0	1	0	0	34
1	0	0	1	0	0	1	0	0	0	0	0	1	0	1	34
1	1	0	0	0	0	1	0	0	0	0	0	1	0	1	34
1	1	0	0	0	0	1	0	0	0	0	0	0	0	1	34
1	1	0	0	0	0	1	0	0	0	0	0	1	0	1	34
1	1	0	0	0	0	1	0	0	0	0	0	1	0	1	34
1	1	0	0	0	0	1	0	0	0	0	0	1	0	1	34
1	0	0	0	0	0	0	0	1	0	0	0	0	0	1	34
1	0	0	0	0	0	0	1	0	0	0	0	1	0	1	34
1	1	0	1	0	0	0	1	0	0	0	0	1	0	1	34
1	0	0	1	0	0	0	1	0	0	0	0	1	0	1	34
1	0	0	0	0	0	0	1	0	0	0	0	1	0	1	34
1	0	0	0	0	0	0	1	0	0	0	0	1	0	1	34
1	0	0	0	0	0	0	1	0	0	0	0	1	0	1	34
1	0	0	0	0	0	0	1	0	0	0	0	0	0	1	34
1	1	0	0	0	0	1	0	0	0	0	0	1	0	1	35
1	0	0	0	0	0	1	0	0	0	0	0	0	0	1	35
1	0	0	0	0	0	1	0	0	0	0	0	1	0	1	35
1	0	0	0	0	0	1	0	0	0	0	0	1	0	1	35
1	0	0	0	0	0	1	0	0	0	0	0	0	0	1	35
1	0	0	0	1	0	1	0	0	0	0	0	1	0	1	35
1	0	0	0	0	0	1	0	0	0	0	0	0	0	1	35
1	0	0	1	0	0	1	0	0	0	0	0	1	0	1	35
1	0	0	0	0	0	1	0	0	0	0	0	0	0	1	35
1	0	0	0	0	0	1	0	0	0	0	0	1	0	1	35
1	0	0	1	0	0	1	0	0	0	0	0	1	0	1	35
1	0	0	0	0	0	1	0	0	0	0	0	1	0	1	35
1	1	0	0	0	0	1	0	0	0	0	0	1	0	1	35
1	1	0	0	0	0	1	0	0	0	0	0	1	0	1	35
1	1	0	1	0	0	1	0	0	0	0	0	1	0	0	35
1	1	0	0	0	0	1	0	0	0	0	0	1	0	1	35
1	1	0	1	0	0	1	0	0	0	0	0	1	0	1	35
1	1	0	0	0	0	1	0	0	0	0	0	0	0	1	35
1	0	0	0	0	0	1	0	0	0	0	0	1	0	1	35
1	1	0	0	0	0	1	0	0	0	0	0	1	0	1	35
1	1	0	0	0	0	1	0	0	0	0	0	1	0	1	35
1	1	0	0	0	0	1	0	0	0	0	0	0	0	1	35
1	0	0	0	0	0	1	0	0	0	0	0	1	0	1	35
1	0	0	1	0	0	1	0	0	0	0	0	0	0	0	35
1	0	0	0	0	0	1	0	0	0	0	0	1	0	1	35
1	0	0	0	0	0	1	0	0	0	0	0	1	0	1	35
1	1	0	0	0	0	1	0	0	0	0	0	0	0	1	35
1	1	0	0	0	0	1	0	0	0	0	0	1	0	1	35
1	1	0	0	0	0	1	0	0	0	0	0	1	0	1	35
1	1	0	0	0	0	0	1	0	0	0	0	1	0	1	35
1	1	0	1	0	0	0	1	0	0	0	0	1	0	1	35
1	0	0	0	0	0	0	1	0	0	0	0	1	0	1	35
1	0	0	0	0	0	0	1	0	0	0	0	1	0	1	35
1	1	0	0	0	0	0	1	0	0	0	0	1	0	1	35
1	1	0	0	0	0	0	1	0	0	0	0	1	0	1	35
1	0	0	0	0	0	0	1	0	0	0	0	1	0	1	35
1	0	0	0	0	0	0	1	0	0	0	0	0	0	1	35
1	0	0	0	0	0	0	1	0	0	0	0	1	0	1	35
1	0	0	0	0	0	0	1	0	0	0	0	1	0	1	35
1	1	0	0	0	0	0	1	0	0	0	0	1	0	1	35
1	0	0	0	0	0	0	1	0	0	0	0	1	0	1	35
1	1	1	1	1	0	0	1	0	0	0	0	1	0	1	35
1	1	0	0	0	0	1	0	0	0	0	0	1	0	1	36
1	0	0	1	0	0	1	0	0	0	0	0	1	0	1	36
1	0	0	1	0	0	1	0	0	0	0	0	1	0	1	36
1	0	0	0	0	0	1	0	0	0	0	0	1	0	1	36
1	1	0	1	0	0	1	0	0	0	0	0	1	0	1	36
1	1	0	0	0	0	1	0	0	0	0	0	1	0	1	36
1	0	0	0	0	0	1	0	0	0	0	0	1	0	1	36
1	0	0	1	0	0	1	0	0	0	0	0	0	0	0	36
1	1	0	0	0	0	1	0	0	0	0	0	1	0	1	36
1	0	0	0	0	0	1	0	0	0	0	0	0	0	1	36
1	1	0	1	0	0	1	0	0	0	0	0	1	0	1	36
1	0	0	0	0	0	1	0	0	0	0	0	0	0	1	36
1	1	0	1	0	0	1	0	0	0	0	0	1	0	1	36
1	1	0	1	0	0	1	0	0	0	0	0	1	0	1	36
1	1	0	0	0	0	1	0	0	0	0	0	1	0	1	36
1	1	0	0	0	0	1	0	0	0	0	0	1	0	1	36
1	0	0	0	0	0	1	0	0	0	0	0	1	0	1	36
1	0	0	0	0	0	1	0	0	0	0	0	1	0	1	36
1	0	0	0	0	0	1	0	0	0	0	0	0	0	1	36
1	1	0	0	0	0	1	0	0	0	0	0	1	0	1	36
1	0	0	0	0	0	1	0	0	0	0	0	1	0	1	36
1	1	0	0	0	0	1	0	0	0	0	0	0	0	1	36
1	1	0	0	0	0	1	0	0	0	0	0	1	0	1	36
1	0	0	0	0	0	1	0	0	0	0	0	0	0	1	36
1	0	0	0	0	0	1	0	0	0	0	0	1	0	1	36
1	1	0	0	0	0	1	0	0	0	0	0	1	0	1	36
1	0	0	1	0	0	1	0	0	0	0	0	1	0	1	36
1	0	0	0	0	0	0	0	1	0	0	0	0	0	1	36
1	0	0	0	0	0	0	1	0	0	0	0	1	0	1	36
1	0	0	0	1	0	0	1	0	0	0	0	0	0	1	36
1	1	0	0	0	0	0	1	0	0	0	0	1	0	1	36
1	1	0	0	1	0	0	1	0	0	0	0	0	0	1	36
1	0	0	0	0	0	0	1	0	0	0	0	1	0	1	36
1	1	0	0	0	0	0	0	1	0	0	0	0	0	1	36
1	0	0	0	0	0	1	0	0	0	0	0	1	0	1	37
1	0	0	0	0	0	1	0	0	0	0	0	1	0	1	37
1	0	0	0	0	0	1	0	0	0	0	0	1	0	1	37
1	0	0	1	0	0	1	0	0	0	0	0	1	0	1	37
1	0	0	0	0	0	1	0	0	0	0	0	1	0	1	37
1	1	0	0	0	0	1	0	0	0	0	0	1	0	1	37
1	1	0	0	0	0	1	0	0	0	0	0	1	0	1	37
1	1	0	0	0	0	1	0	0	0	0	0	1	0	1	37
1	1	0	0	0	0	1	0	0	0	0	0	1	0	1	37
1	1	0	0	0	0	1	0	0	0	0	0	0	0	1	37
1	0	0	0	0	0	1	0	0	0	0	0	0	0	1	37
1	1	0	0	0	0	1	0	0	0	0	0	1	0	1	37
1	0	0	0	0	0	1	0	0	0	0	0	1	0	1	37
1	0	0	0	0	0	1	0	0	0	0	0	1	0	1	37
1	0	0	1	0	0	1	0	0	0	0	0	1	0	1	37
1	0	0	0	0	0	1	0	0	0	0	0	1	0	1	37
1	1	0	0	0	0	1	0	0	0	0	0	1	0	1	37
1	0	0	0	0	0	1	0	0	0	0	0	1	0	1	37
1	1	0	0	0	0	1	0	0	0	0	0	1	0	1	37
1	0	0	0	0	0	1	0	0	0	0	0	1	0	1	37
1	1	0	0	0	0	1	0	0	0	0	0	1	0	1	37
1	1	0	0	0	0	1	0	0	0	0	0	1	0	1	37
1	0	0	0	0	0	1	0	0	0	0	0	1	0	1	37
1	0	0	0	0	0	1	0	0	0	0	0	1	0	1	37
1	0	0	0	0	0	1	0	0	0	0	0	1	0	1	37
1	1	0	1	0	0	1	0	0	0	0	0	1	0	1	37
1	1	0	0	0	0	1	0	0	0	0	0	1	0	1	37
1	1	0	0	0	0	1	0	0	0	0	0	1	0	1	37
1	1	0	0	0	0	1	0	0	0	0	0	1	0	1	37
1	1	0	0	0	0	1	0	0	0	0	0	1	0	0	37
1	0	0	1	0	0	1	0	0	0	0	0	1	0	1	37
1	0	0	0	0	0	1	0	0	0	0	0	1	0	1	37
1	0	0	0	0	0	1	0	0	0	0	0	1	0	1	37
1	1	0	1	0	0	1	0	0	0	0	0	1	0	1	37
1	1	0	0	0	0	1	0	0	0	0	0	1	0	1	37
1	0	0	0	0	0	1	0	0	0	0	0	1	0	1	37
1	1	0	0	0	0	1	0	0	0	0	0	1	0	1	37
1	1	0	0	0	0	1	0	0	0	0	0	1	0	1	37
1	1	0	0	0	0	1	0	0	0	0	0	1	0	1	37
1	0	0	1	0	0	1	0	0	0	0	0	1	0	1	37
1	0	0	0	0	0	1	0	0	0	0	0	1	0	1	37
1	1	0	1	0	0	1	0	0	0	0	0	1	0	1	37
1	0	0	0	0	0	1	0	0	0	0	0	1	0	1	37
1	0	0	1	0	0	1	0	0	0	0	0	1	0	1	37
1	0	0	0	0	0	1	0	0	0	0	0	1	0	1	37
1	0	0	0	0	0	1	0	0	0	0	0	0	0	1	37
1	0	0	0	0	0	1	0	0	0	0	0	1	0	1	37
1	0	0	0	1	0	1	0	0	0	0	0	1	0	1	37
1	1	0	0	0	0	1	0	0	0	0	0	1	0	1	37
1	0	0	1	0	0	1	0	0	0	0	0	1	0	1	37
1	0	0	1	1	0	1	0	0	0	0	0	1	0	1	37
1	0	0	0	0	0	0	1	0	0	0	0	1	0	1	37
1	0	0	0	0	0	0	1	0	0	0	0	1	0	1	37
1	1	0	1	0	0	0	1	0	0	0	0	1	0	0	37
1	0	1	0	0	0	0	1	0	0	0	0	1	0	1	37
1	1	0	1	0	0	0	1	0	0	0	0	1	0	0	37
1	0	0	0	0	0	0	1	0	0	0	0	1	0	1	37
1	0	0	0	0	0	0	1	0	0	0	0	1	0	1	37
1	0	0	0	0	0	0	1	0	0	0	0	1	0	1	37
1	1	0	0	0	0	0	1	0	0	0	0	0	0	1	37
1	0	0	0	0	0	0	1	0	0	0	0	1	0	1	37
1	0	0	0	0	0	0	1	0	0	0	0	1	0	1	37
1	0	0	0	0	0	0	0	1	0	0	0	1	0	1	37
1	0	0	0	0	0	0	1	0	0	0	0	1	0	1	37
1	1	0	0	0	0	0	1	0	0	0	0	1	0	1	37
1	0	0	0	0	0	1	0	0	0	0	0	1	0	1	38
1	1	0	0	0	0	1	0	0	0	0	0	1	0	1	38
1	1	0	0	0	0	1	0	0	0	0	0	1	0	1	38
1	0	0	1	0	0	1	0	0	0	0	0	1	0	1	38
1	1	0	0	0	0	1	0	0	0	0	0	1	0	1	38
1	0	0	0	0	0	1	0	0	0	0	0	0	0	1	38
1	0	0	0	0	0	1	0	0	0	0	0	1	0	1	38
1	1	0	0	0	0	1	0	0	0	0	0	1	0	1	38
1	0	0	0	0	0	1	0	0	0	0	0	1	0	1	38
1	0	0	0	0	0	1	0	0	0	0	0	1	0	1	38
1	1	0	0	0	0	1	0	0	0	0	0	1	0	1	38
1	1	0	0	0	0	1	0	0	0	0	0	0	0	0	38
1	1	0	0	0	0	1	0	0	0	0	0	1	0	1	38
1	1	0	1	0	0	1	0	0	0	0	0	1	0	1	38
1	1	0	0	0	0	1	0	0	0	0	0	1	0	1	38
1	1	0	0	0	0	1	0	0	0	0	0	0	0	1	38
1	0	0	0	0	0	1	0	0	0	0	0	0	0	1	38
1	0	0	0	0	0	1	0	0	0	0	0	1	0	1	38
1	0	0	1	0	0	1	0	0	0	0	0	1	0	1	38
1	0	0	1	0	0	1	0	0	0	0	0	1	0	1	38
1	0	0	1	0	0	1	0	0	0	0	0	1	0	1	38
1	0	0	0	0	0	1	0	0	0	0	0	1	0	1	38
1	1	0	0	0	0	1	0	0	0	0	0	1	0	1	38
1	0	0	1	0	0	1	0	0	0	0	0	1	0	1	38
1	0	0	1	0	0	1	0	0	0	0	0	1	0	1	38
1	1	1	0	1	0	1	0	0	0	0	0	0	0	1	38
1	0	0	0	0	0	1	0	0	0	0	0	1	0	1	38
1	1	0	0	0	0	1	0	0	0	0	0	1	0	1	38
1	1	0	0	0	0	1	0	0	0	0	0	1	0	1	38
1	0	0	0	0	0	1	0	0	0	0	0	1	0	1	38
1	1	0	0	0	0	1	0	0	0	0	0	1	0	1	38
1	0	0	0	0	0	1	0	0	0	0	0	1	0	1	38
1	1	0	0	0	0	1	0	0	0	0	0	1	0	1	38
1	0	0	0	0	0	1	0	0	0	0	0	1	0	1	38
1	1	0	0	0	0	0	1	0	0	0	0	1	0	1	38
1	1	0	0	0	0	0	0	1	0	0	0	1	0	1	38
1	1	0	1	0	0	0	1	0	0	0	0	1	0	1	38
1	1	0	0	0	0	0	1	0	0	0	0	1	0	1	38
1	0	0	1	0	0	0	1	0	0	0	0	1	0	1	38
1	0	0	0	0	0	0	1	0	0	0	0	1	0	1	38
1	1	0	0	0	0	0	1	0	0	0	0	1	0	1	38
1	0	0	0	0	0	0	1	0	0	0	0	0	0	1	38
1	0	0	0	0	0	0	1	0	0	0	0	1	0	1	38
1	1	0	0	0	0	0	1	0	0	0	0	1	0	1	38
1	1	0	0	0	0	0	1	0	0	0	0	1	0	1	38
1	1	0	0	0	0	0	1	0	0	0	0	1	0	1	38
1	1	0	0	0	0	1	0	0	0	0	0	0	0	0	39
1	0	0	0	0	0	1	0	0	0	0	0	1	0	0	39
1	0	0	0	0	0	1	0	0	0	0	0	1	0	1	39
1	0	0	1	0	0	1	0	0	0	0	0	1	0	1	39
1	0	0	0	0	0	1	0	0	0	0	0	1	0	1	39
1	0	0	0	0	0	1	0	0	0	0	0	1	0	1	39
1	1	0	1	0	0	1	0	0	0	0	0	1	0	1	39
1	1	0	0	0	0	1	0	0	0	0	0	1	0	1	39
1	1	0	0	0	0	1	0	0	0	0	0	1	0	1	39
1	0	0	0	0	0	1	0	0	0	0	0	0	0	1	39
1	0	0	0	0	0	1	0	0	0	0	0	1	0	1	39
1	0	0	0	0	0	1	0	0	0	0	0	1	0	1	39
1	1	0	0	0	0	1	0	0	0	0	0	1	0	1	39
1	0	0	0	0	0	1	0	0	0	0	0	1	0	1	39
1	1	1	1	0	0	1	0	0	0	0	0	1	0	1	39
1	0	0	0	0	0	1	0	0	0	0	0	1	0	1	39
1	0	0	1	0	0	1	0	0	0	0	0	1	0	1	39
1	1	0	0	0	0	1	0	0	0	0	0	1	0	1	39
1	0	0	0	0	0	1	0	0	0	0	0	1	0	1	39
1	0	0	1	0	0	1	0	0	0	0	0	1	0	1	39
1	1	0	1	0	0	1	0	0	0	0	0	1	0	1	39
1	1	0	0	0	0	1	0	0	0	0	0	0	0	0	39
1	1	0	0	0	0	1	0	0	0	0	0	1	0	1	39
1	0	0	0	0	0	1	0	0	0	0	0	0	0	1	39
1	1	0	0	0	0	1	0	0	0	0	0	1	0	1	39
1	0	0	0	0	0	1	0	0	0	0	0	1	0	1	39
1	0	0	0	0	0	1	0	0	0	0	0	1	0	1	39
1	1	0	1	0	0	1	0	0	0	0	0	1	0	1	39
1	1	0	0	0	0	1	0	0	0	0	0	1	0	1	39
1	0	0	1	1	0	1	0	0	0	0	0	1	0	1	39
1	0	0	0	0	0	1	0	0	0	0	0	1	0	1	39
1	0	0	0	0	0	1	0	0	0	0	0	1	0	1	39
1	0	0	0	0	0	1	0	0	0	0	0	1	0	1	39
1	0	0	1	1	0	1	0	0	0	0	0	1	0	1	39
1	1	0	1	0	0	1	0	0	0	0	0	1	0	0	39
1	1	0	0	0	0	1	0	0	0	0	0	0	0	1	39
1	1	0	0	0	0	1	0	0	0	0	0	0	0	1	39
1	0	0	0	0	0	1	0	0	0	0	0	1	0	1	39
1	1	0	1	0	0	1	0	0	0	0	0	1	0	1	39
1	1	0	0	0	0	1	0	0	0	0	0	1	0	1	39
1	1	0	0	0	0	1	0	0	0	0	0	1	0	1	39
1	0	0	0	0	0	0	1	0	0	0	0	1	0	1	39
1	1	0	1	0	0	0	1	0	0	0	0	1	0	1	39
1	1	0	0	0	0	0	1	0	0	0	0	1	0	0	39
1	1	1	1	0	0	0	1	0	0	0	0	0	0	1	39
1	0	0	0	0	0	0	0	1	0	0	0	1	0	1	39
1	1	0	0	0	0	0	1	0	0	0	0	1	0	1	39
1	1	0	0	0	0	0	1	0	0	0	0	1	0	1	39
1	1	0	0	0	0	0	1	0	0	0	1	1	0	1	39
1	0	0	0	0	0	0	1	0	0	0	0	1	0	1	39
1	0	0	1	0	0	0	1	0	0	0	0	1	0	1	39
1	1	0	0	0	0	0	1	0	0	0	0	1	0	1	39
1	0	1	0	1	0	0	1	0	0	0	0	0	0	1	39
1	0	0	0	0	0	0	1	0	0	0	0	1	0	1	39
1	1	0	1	0	0	1	0	0	0	0	0	1	0	1	40
1	1	0	0	0	0	1	0	0	0	0	0	0	0	1	40
1	1	0	0	0	0	1	0	0	0	0	0	1	0	1	40
1	0	0	1	0	0	1	0	0	0	0	0	1	0	1	40
1	0	0	0	0	0	1	0	0	0	0	0	1	0	1	40
1	1	0	0	0	0	1	0	0	0	0	0	1	0	1	40
1	1	0	0	0	0	1	0	0	0	0	0	0	0	0	40
1	1	0	1	0	0	1	0	0	0	0	0	1	0	0	40
1	1	0	0	0	0	1	0	0	0	0	0	1	0	1	40
1	0	0	0	0	0	1	0	0	0	0	0	1	0	1	40
1	1	0	0	0	0	1	0	0	0	0	0	1	0	1	40
1	0	0	0	0	0	1	0	0	0	0	0	1	0	1	40
1	0	0	0	0	0	1	0	0	0	0	0	1	0	1	40
1	0	0	0	0	0	1	0	0	0	0	0	1	0	1	40
1	0	0	0	0	0	1	0	0	0	0	1	0	0	1	40
1	0	0	0	0	0	1	0	0	0	0	0	0	0	1	40
1	0	0	0	0	0	1	0	0	0	0	0	0	0	0	40
1	1	0	0	0	0	1	0	0	0	0	0	1	0	1	40
1	0	0	0	0	0	1	0	0	0	0	0	0	0	1	40
1	1	0	0	0	0	1	0	0	0	0	0	1	0	1	40
1	0	0	0	0	0	1	0	0	0	0	0	1	0	1	40
1	1	0	1	0	0	1	0	0	0	0	0	1	0	1	40
1	1	0	0	0	0	1	0	0	0	0	0	1	0	1	40
1	0	0	0	0	0	1	0	0	0	0	0	1	0	1	40
1	1	0	0	0	0	1	0	0	0	0	0	1	0	1	40
1	0	0	0	0	0	1	0	0	0	0	0	1	0	1	40
1	0	0	0	0	0	1	0	0	0	0	0	0	0	1	40
1	1	0	0	0	0	1	0	0	0	0	0	1	0	1	40
1	0	0	0	0	0	1	0	0	0	0	0	0	0	1	40
1	1	0	0	0	0	1	0	0	0	0	0	1	0	1	40
1	0	0	0	1	0	1	0	0	0	0	0	1	0	1	40
1	1	0	0	0	0	1	0	0	0	0	0	1	0	1	40
1	1	0	0	0	0	1	0	0	0	0	0	0	0	1	40
1	1	0	0	0	0	1	0	0	0	0	0	1	0	1	40
1	1	0	0	0	0	1	0	0	0	0	0	1	0	1	40
1	0	0	0	0	0	1	0	0	0	0	0	1	0	1	40
1	0	0	0	0	0	1	0	0	0	0	0	1	0	1	40
1	1	0	1	0	0	1	0	0	0	0	0	1	0	1	40
1	1	0	0	0	0	1	0	0	0	0	0	0	0	1	40
1	1	0	0	0	0	1	0	0	0	0	0	0	0	0	40
1	1	0	0	0	0	1	0	0	0	0	0	1	0	1	40
1	0	0	0	0	0	1	0	0	0	0	0	1	0	1	40
1	0	0	1	0	0	1	0	0	0	0	0	1	0	1	40
1	1	0	0	0	0	1	0	0	0	0	0	1	0	1	40
1	0	0	1	0	0	1	0	0	0	0	0	1	0	1	40
1	0	0	0	0	0	1	0	0	0	0	0	1	0	1	40
1	0	0	1	0	0	1	0	0	0	0	0	1	0	1	40
1	0	0	0	0	0	1	0	0	0	0	0	0	0	1	40
1	0	0	1	0	0	1	0	0	0	0	0	1	0	1	40
1	1	0	1	0	0	1	0	0	0	0	0	1	0	1	40
1	0	0	0	0	0	1	0	0	0	0	0	0	0	1	40
1	0	0	0	0	0	1	0	0	0	0	0	1	0	1	40
1	0	0	0	0	0	1	0	0	0	0	0	1	0	1	40
1	0	0	1	0	0	1	0	0	0	0	0	1	0	1	40
1	1	0	0	0	0	0	1	0	0	0	0	1	0	1	40
1	1	0	0	0	0	0	1	0	0	0	0	1	0	1	40
1	1	0	0	0	0	0	1	0	0	0	0	1	0	1	40
1	1	0	1	0	0	0	1	0	0	0	0	0	0	0	40
1	0	0	1	0	0	0	1	0	0	0	0	1	0	1	40
1	1	1	0	1	0	0	1	0	0	0	0	0	0	1	40
1	1	0	0	0	0	0	1	0	0	1	0	0	0	1	40
1	1	0	0	0	0	0	1	0	0	0	0	0	0	1	40
1	1	0	0	0	0	0	1	0	0	1	0	1	0	1	40
1	1	0	0	0	0	1	0	0	0	0	0	1	0	1	41
1	0	0	0	0	0	1	0	0	0	0	0	0	0	1	41
1	0	0	0	0	0	1	0	0	0	0	0	1	0	1	41
1	1	0	0	0	0	1	0	0	0	0	0	1	0	1	41
1	1	0	0	0	0	1	0	0	0	0	0	1	0	1	41
1	0	0	0	0	0	1	0	0	0	0	0	1	0	1	41
1	0	1	0	0	0	1	0	0	0	0	0	1	0	1	41
1	0	0	0	0	0	1	0	0	0	0	0	1	0	1	41
1	0	0	0	0	0	1	0	0	0	0	0	1	0	1	41
1	0	0	0	0	0	1	0	0	0	0	0	1	0	1	41
1	1	0	0	0	0	1	0	0	0	0	0	1	0	1	41
1	1	0	0	0	0	1	0	0	0	0	0	1	0	1	41
1	0	0	0	0	0	1	0	0	0	0	0	1	0	1	41
1	0	0	0	0	0	1	0	0	0	0	0	0	0	1	41
1	1	0	0	0	0	1	0	0	0	0	0	1	0	1	41
1	0	0	0	0	0	1	0	0	0	0	0	1	0	1	41
1	1	1	1	0	0	1	0	0	0	0	0	1	0	1	41
1	0	0	0	0	0	1	0	0	0	0	0	1	0	1	41
1	1	0	0	0	0	1	0	0	0	0	0	0	0	1	41
1	1	0	0	0	0	1	0	0	0	0	0	1	0	1	41
1	0	0	0	0	0	1	0	0	0	0	0	1	0	1	41
1	0	0	0	0	0	1	0	0	0	0	0	1	0	1	41
1	0	0	0	0	0	1	0	0	0	0	0	1	0	1	41
1	1	0	0	0	0	1	0	0	0	0	0	0	0	1	41
1	1	0	0	0	0	1	0	0	0	0	0	1	0	1	41
1	1	0	0	0	0	1	0	0	0	0	0	1	0	1	41
1	0	0	1	0	0	1	0	0	0	0	0	1	0	1	41
1	0	0	0	0	0	1	0	0	0	0	0	1	0	1	41
1	0	0	0	0	0	1	0	0	0	0	0	1	0	1	41
1	1	0	0	0	0	1	0	0	0	0	0	1	0	1	41
1	1	0	0	0	0	1	0	0	0	0	0	1	0	1	41
1	0	0	0	0	0	1	0	0	0	0	0	1	0	1	41
1	1	0	0	0	0	1	0	0	0	0	0	1	0	1	41
1	0	0	0	0	0	1	0	0	0	0	0	1	0	1	41
1	0	0	0	0	0	1	0	0	0	0	0	1	0	1	41
1	0	0	1	0	0	1	0	0	0	0	0	1	0	1	41
1	1	0	0	0	0	1	0	0	0	0	0	1	0	1	41
1	1	0	0	0	0	1	0	0	0	0	0	1	0	1	41
1	1	0	0	0	0	1	0	0	0	0	0	1	0	1	41
1	0	0	0	0	0	1	0	0	0	0	0	1	0	1	41
1	1	0	0	0	0	1	0	0	0	0	0	1	0	1	41
1	1	0	0	0	0	1	0	0	0	0	0	1	0	1	41
1	0	0	0	0	0	1	0	0	0	0	0	1	0	1	41
1	1	0	0	0	0	1	0	0	0	0	0	1	0	1	41
1	1	0	0	0	0	1	0	0	0	0	0	1	0	1	41
1	1	0	0	0	0	1	0	0	0	0	0	1	0	1	41
1	0	0	0	0	0	1	0	0	0	0	0	0	0	1	41
1	0	0	0	0	0	1	0	0	0	0	0	1	0	1	41
1	1	1	0	1	0	1	0	0	0	0	0	1	0	1	41
1	1	0	0	0	0	1	0	0	0	0	0	1	0	1	41
1	1	0	1	0	0	1	0	0	0	0	0	1	0	1	41
1	1	0	1	0	0	1	0	0	0	0	0	1	0	1	41
1	1	0	0	0	0	1	0	0	0	0	0	1	0	1	41
1	0	0	0	0	0	1	0	0	0	0	0	1	0	1	41
1	0	0	0	0	0	1	0	0	0	0	0	1	0	1	41
1	0	0	0	0	0	1	0	0	0	0	0	1	0	1	41
1	1	0	0	0	0	0	1	0	0	0	0	1	0	1	41
1	1	0	0	0	0	0	1	0	0	0	0	0	0	1	41
1	0	0	0	0	0	0	1	0	0	0	0	1	0	1	41
1	1	0	0	0	0	0	1	0	0	0	0	1	0	1	41
1	0	0	0	0	0	0	1	0	0	0	0	0	0	1	41
1	1	0	0	0	0	0	1	0	0	0	0	1	0	1	41
1	0	0	1	0	0	0	1	0	0	0	0	1	0	1	41
1	0	0	0	0	0	0	1	0	0	0	0	1	0	1	41
1	1	0	0	0	0	0	1	0	0	0	0	1	0	1	41
1	0	0	0	0	0	0	1	0	0	0	0	0	0	1	41
1	0	0	1	0	0	0	1	0	0	0	0	1	0	1	41
1	0	0	0	0	0	0	1	0	0	0	0	0	0	1	41
1	0	0	0	0	0	0	1	0	0	0	0	1	0	1	41
1	0	0	0	0	0	0	1	0	0	0	0	1	0	1	41
1	0	0	0	0	0	0	1	0	0	0	0	1	0	1	41
1	1	0	0	0	0	0	0	1	0	0	0	1	0	1	41
1	0	0	1	0	0	0	1	0	0	0	0	1	0	1	41
1	1	0	0	1	0	0	1	0	0	0	0	1	0	0	41
1	1	0	0	0	0	0	1	0	0	0	0	1	0	0	41
1	0	0	0	0	0	0	1	0	0	0	0	1	0	1	41
1	0	0	0	0	0	0	1	0	0	0	0	1	0	1	41
1	1	0	0	0	0	0	1	0	0	1	0	1	0	1	41
1	1	0	0	0	0	0	1	0	0	0	0	1	0	1	41
1	0	0	0	0	0	1	0	0	0	0	0	1	0	1	42
1	0	0	0	0	0	1	0	0	0	0	0	1	0	1	42
1	1	0	0	0	0	1	0	0	0	0	0	0	0	1	42
1	0	0	1	0	0	1	0	0	0	0	0	1	0	1	42
1	0	0	0	0	0	1	0	0	0	0	0	1	0	1	42
1	1	0	0	0	0	1	0	0	0	0	0	1	0	1	42
1	0	0	1	0	0	1	0	0	0	0	0	1	0	1	42
1	1	0	0	0	0	1	0	0	0	0	0	1	0	1	42
1	1	0	0	0	0	1	0	0	0	0	0	1	0	1	42
1	1	0	0	0	0	1	0	0	0	0	0	1	0	1	42
1	1	0	0	0	0	1	0	0	0	0	0	1	0	1	42
1	1	0	0	0	0	1	0	0	0	0	0	1	0	1	42
1	0	0	0	0	0	1	0	0	0	0	0	1	0	1	42
1	1	0	0	0	0	1	0	0	0	0	0	1	0	1	42
1	0	0	0	0	0	1	0	0	0	0	0	0	0	1	42
1	1	0	0	0	0	1	0	0	0	0	0	1	0	1	42
1	0	0	0	0	0	1	0	0	0	0	0	1	0	1	42
1	0	0	0	0	0	1	0	0	0	0	0	1	0	1	42
1	0	0	0	0	0	1	0	0	0	0	0	1	0	1	42
1	1	0	0	0	0	1	0	0	0	0	0	1	0	1	42
1	1	0	0	0	0	1	0	0	0	0	0	1	0	1	42
1	1	0	0	0	0	1	0	0	0	0	0	1	0	1	42
1	0	0	0	0	0	1	0	0	0	0	0	1	0	1	42
1	0	0	1	0	0	1	0	0	0	0	0	1	0	1	42
1	1	0	0	0	0	1	0	0	0	0	0	0	0	1	42
1	1	0	0	0	0	1	0	0	0	0	0	1	0	1	42
1	0	0	0	0	0	1	0	0	0	0	0	0	0	1	42
1	0	0	0	0	0	1	0	0	0	0	0	0	0	1	42
1	1	0	0	0	0	1	0	0	0	0	0	1	0	1	42
1	0	0	1	0	0	1	0	0	0	0	0	1	0	1	42
1	0	0	0	0	0	1	0	0	0	0	0	1	0	1	42
1	0	0	0	0	0	1	0	0	0	0	0	0	0	1	42
1	0	0	0	0	0	1	0	0	0	0	0	1	0	1	42
1	1	0	0	0	0	1	0	0	0	0	0	1	0	1	42
1	0	0	0	0	0	1	0	0	0	0	0	1	0	1	42
1	1	0	0	0	0	1	0	0	0	0	0	1	0	1	42
1	1	0	0	0	0	1	0	0	0	0	0	1	0	1	42
1	0	0	0	0	0	1	0	0	0	0	0	0	0	1	42
1	0	0	1	0	0	1	0	0	0	0	0	1	0	1	42
1	1	0	0	0	0	1	0	0	0	0	0	1	0	1	42
1	1	1	0	1	0	1	0	0	0	0	0	1	0	1	42
1	1	0	0	0	0	1	0	0	0	0	0	1	0	1	42
1	0	0	0	0	0	1	0	0	0	0	0	1	0	1	42
1	1	0	0	0	0	1	0	0	0	0	0	1	0	1	42
1	1	0	0	1	0	1	0	0	0	0	0	1	0	1	42
1	0	0	0	0	0	1	0	0	0	0	0	0	0	1	42
1	1	0	0	0	0	1	0	0	0	0	0	1	0	1	42
1	1	0	0	0	0	1	0	0	0	0	0	1	0	1	42
1	0	0	0	0	0	1	0	0	0	0	0	1	0	1	42
1	0	0	0	0	0	1	0	0	0	0	0	0	0	1	42
1	1	0	0	0	0	1	0	0	0	0	0	0	0	0	42
1	0	0	0	0	0	1	0	0	0	0	0	1	0	1	42
1	1	0	0	0	0	1	0	0	0	0	0	0	0	1	42
1	0	0	1	0	0	1	0	0	0	0	0	0	0	1	42
1	0	0	0	0	0	1	0	0	0	0	0	0	0	1	42
1	0	0	0	0	0	1	0	0	0	0	0	1	0	1	42
1	1	0	0	0	0	1	0	0	0	0	0	1	0	1	42
1	0	0	1	0	0	1	0	0	0	0	0	1	0	1	42
1	0	0	0	1	0	1	0	0	0	0	0	1	0	1	42
1	0	0	1	0	0	1	0	0	0	0	0	1	0	1	42
1	0	0	0	0	0	1	0	0	0	0	0	1	0	1	42
1	0	0	0	0	0	1	0	0	0	0	0	1	0	1	42
1	0	0	0	0	0	1	0	0	0	0	0	1	0	1	42
1	0	0	1	0	0	1	0	0	0	0	0	1	0	1	42
1	0	0	0	0	0	1	0	0	0	0	0	1	0	1	42
1	0	0	0	0	0	1	0	0	0	0	0	1	0	1	42
1	1	0	0	0	0	1	0	0	0	0	0	1	0	1	42
1	1	0	0	0	0	1	0	0	0	0	0	1	0	1	42
1	1	0	1	0	0	1	0	0	0	0	0	1	0	0	42
1	0	0	0	0	0	1	0	0	0	0	0	0	0	1	42
1	1	0	0	0	0	1	0	0	0	0	0	1	0	1	42
1	1	0	0	0	0	0	1	0	0	0	0	1	0	1	42
1	0	1	0	0	0	0	1	0	0	0	0	0	0	1	42
1	0	0	1	0	0	0	1	0	0	0	0	1	0	1	42
1	1	0	0	0	0	0	1	0	0	0	0	1	0	1	42
1	1	0	0	0	0	0	1	0	0	0	0	1	0	1	42
1	0	1	0	0	0	0	1	0	0	0	0	1	0	1	42
1	1	0	1	0	0	0	1	0	0	0	0	1	0	1	42
1	1	0	0	0	0	0	1	0	0	0	0	1	0	1	42
1	0	0	0	0	0	0	1	0	0	0	0	1	0	1	42
1	0	1	0	0	0	0	1	0	0	0	0	0	0	1	42
1	1	1	0	0	0	0	1	0	0	0	0	1	0	1	42
1	1	0	0	0	0	0	1	0	0	0	0	1	0	1	42
1	1	0	0	1	0	0	1	0	0	0	0	1	0	1	42
1	0	0	1	0	0	0	1	0	0	0	0	1	0	1	42
1	1	0	0	0	0	0	0	1	0	0	0	1	0	1	42
1	1	0	0	0	0	0	1	0	0	0	0	1	0	1	42
1	0	0	0	0	0	1	0	0	0	0	0	1	0	1	43
1	0	0	0	0	0	1	0	0	0	0	0	1	0	1	43
1	0	0	0	0	0	1	0	0	0	0	0	0	0	1	43
1	0	0	1	0	0	1	0	0	0	0	0	1	0	1	43
1	0	0	0	0	0	1	0	0	0	0	0	1	0	1	43
1	0	0	0	0	0	1	0	0	0	0	0	0	0	1	43
1	1	0	0	0	0	1	0	0	0	0	0	0	0	1	43
1	0	0	0	0	0	1	0	0	0	0	0	1	0	1	43
1	0	0	0	0	0	1	0	0	0	0	0	0	0	1	43
1	0	0	0	0	0	1	0	0	0	0	0	1	0	1	43
1	1	0	0	0	0	1	0	0	0	0	0	1	0	1	43
1	0	0	0	0	0	1	0	0	0	0	0	1	0	1	43
1	1	0	0	0	0	1	0	0	0	0	0	1	0	1	43
1	0	0	0	0	0	1	0	0	0	0	0	1	0	1	43
1	1	0	0	0	0	1	0	0	0	0	0	1	0	1	43
1	0	0	0	0	0	1	0	0	0	0	0	0	0	1	43
1	0	0	1	0	0	1	0	0	0	0	0	1	0	1	43
1	0	0	0	0	0	1	0	0	0	0	0	1	0	1	43
1	0	0	1	0	0	1	0	0	0	0	0	1	0	1	43
1	1	0	0	0	0	1	0	0	0	0	0	1	0	1	43
1	0	0	0	0	0	1	0	0	0	0	0	1	0	1	43
1	0	0	0	0	0	1	0	0	0	0	0	1	0	1	43
1	0	0	0	0	0	1	0	0	0	0	0	1	0	1	43
1	0	0	0	0	0	1	0	0	0	0	0	1	0	1	43
1	1	0	0	0	0	1	0	0	0	0	0	1	0	1	43
1	1	0	0	0	0	1	0	0	0	0	0	1	0	0	43
1	0	0	0	0	0	1	0	0	0	0	0	1	0	1	43
1	0	0	1	0	0	1	0	0	0	0	0	1	0	1	43
1	1	0	0	0	0	1	0	0	0	0	0	1	0	1	43
1	0	0	0	0	0	1	0	0	0	0	0	1	0	1	43
1	1	0	0	0	0	1	0	0	0	0	0	1	0	1	43
1	1	0	0	1	0	1	0	0	0	0	0	1	0	1	43
1	0	0	0	1	0	1	0	0	0	0	0	0	0	1	43
1	1	0	0	0	0	1	0	0	0	0	0	1	0	1	43
1	1	0	1	0	0	1	0	0	0	0	0	0	0	1	43
1	0	0	0	0	0	1	0	0	0	0	0	1	0	1	43
1	0	0	1	0	0	1	0	0	0	0	0	1	0	1	43
1	1	0	0	0	0	1	0	0	0	0	0	1	0	1	43
1	1	0	0	0	0	1	0	0	0	0	0	1	0	1	43
1	0	0	1	0	0	1	0	0	0	0	0	1	0	1	43
1	0	0	0	0	0	1	0	0	0	0	0	1	0	1	43
1	0	0	0	0	0	1	0	0	0	0	0	1	0	1	43
1	1	1	0	0	0	1	0	0	0	0	0	0	0	1	43
1	0	0	0	0	0	1	0	0	0	0	0	1	0	1	43
1	0	0	0	0	0	1	0	0	0	0	0	1	0	1	43
1	0	0	0	0	0	1	0	0	0	0	0	1	0	1	43
1	0	0	0	0	0	1	0	0	0	0	0	0	0	1	43
1	0	1	0	0	0	1	0	0	0	0	0	1	0	1	43
1	0	0	0	0	0	1	0	0	0	0	0	0	0	1	43
1	1	0	1	0	0	1	0	0	0	0	0	1	0	1	43
1	1	0	0	0	0	1	0	0	0	0	0	1	0	1	43
1	1	0	0	0	0	1	0	0	0	0	0	0	0	1	43
1	0	0	1	0	0	1	0	0	0	0	0	1	0	1	43
1	1	0	0	0	0	1	0	0	0	0	0	1	0	1	43
1	0	0	0	0	0	1	0	0	0	0	0	0	0	1	43
1	1	0	0	0	0	1	0	0	0	0	0	1	0	1	43
1	0	0	0	0	0	1	0	0	0	0	0	0	0	1	43
1	1	0	0	0	0	1	0	0	0	0	0	1	0	1	43
1	1	0	0	0	0	1	0	0	0	0	0	1	0	1	43
1	0	0	0	0	0	1	0	0	0	0	0	1	0	1	43
1	1	0	0	0	0	1	0	0	0	0	0	0	0	1	43
1	1	0	0	0	0	1	0	0	0	0	0	1	0	1	43
1	1	1	0	1	0	1	0	0	0	0	0	0	0	1	43
1	1	0	1	0	0	1	0	0	0	0	0	1	0	1	43
1	0	0	1	0	0	1	0	0	0	0	0	1	0	1	43
1	0	0	0	0	0	1	0	0	0	0	0	1	0	1	43
1	1	0	0	0	0	1	0	0	0	0	0	1	0	1	43
1	0	0	0	1	0	0	1	0	0	0	0	1	0	1	43
1	0	0	0	0	0	0	1	0	0	0	0	1	0	1	43
1	1	0	0	0	0	0	1	0	0	0	0	1	0	1	43
1	1	0	0	0	0	0	1	0	0	0	0	1	0	1	43
1	0	1	0	1	0	0	1	0	0	0	0	1	0	1	43
1	0	0	0	0	0	0	1	0	0	0	0	1	0	1	43
1	0	0	0	0	0	0	1	0	0	0	1	1	0	1	43
1	0	0	0	0	0	0	1	0	0	0	0	1	0	1	43
1	1	0	0	0	0	0	1	0	0	0	0	1	0	1	43
1	0	0	1	0	0	0	1	0	0	0	0	1	0	1	43
1	0	0	0	0	0	0	1	0	0	0	0	1	0	1	43
1	0	0	1	0	0	0	1	0	0	0	0	1	0	1	43
1	0	0	1	0	0	0	1	0	0	0	0	1	0	1	43
1	1	0	1	0	0	0	1	0	0	0	0	1	0	1	43
1	0	0	0	0	0	0	1	0	0	0	0	1	0	1	43
1	1	0	0	0	0	0	0	1	0	0	0	1	0	1	43
1	0	0	0	0	0	0	1	0	0	0	0	1	0	1	43
1	1	0	0	0	0	0	1	0	0	0	0	1	0	1	43
1	0	0	0	0	0	0	1	0	0	0	0	1	0	1	43
1	0	0	0	0	0	0	1	0	0	0	0	1	0	1	43
1	0	0	0	0	0	0	1	0	0	0	0	1	0	1	43
1	0	0	0	0	0	0	1	0	0	0	0	0	0	1	43
1	0	0	0	0	0	0	0	1	0	0	0	1	0	1	43
1	0	0	0	0	0	0	1	0	0	0	0	1	0	1	43
1	1	0	0	0	0	0	1	0	0	0	0	1	0	1	43
1	1	0	1	0	0	0	1	0	0	1	0	1	0	1	43
1	0	0	0	0	0	0	1	0	0	0	0	1	0	1	43
1	0	0	0	0	0	0	1	0	0	0	0	1	0	1	43
1	0	0	1	0	0	0	1	0	0	0	0	1	0	1	43
1	0	0	1	0	0	0	1	0	0	0	0	1	0	1	43
1	0	0	0	0	0	0	1	0	0	0	0	1	0	1	43
1	1	0	0	0	0	1	0	0	0	0	0	1	0	1	44
1	0	0	0	0	0	1	0	0	0	0	0	0	0	1	44
1	0	0	0	0	0	1	0	0	0	0	0	1	0	1	44
1	0	0	1	0	0	1	0	0	0	0	0	1	0	1	44
1	0	0	0	0	0	1	0	0	0	0	0	1	0	1	44
1	0	0	0	0	0	1	0	0	0	0	0	1	0	1	44
1	0	0	1	0	0	1	0	0	0	0	0	1	0	1	44
1	0	0	0	0	0	1	0	0	0	0	0	1	0	1	44
1	0	0	0	0	0	1	0	0	0	0	0	1	0	0	44
1	1	0	1	0	0	1	0	0	0	0	0	1	0	1	44
1	0	0	0	0	0	1	0	0	0	0	0	1	0	1	44
1	1	0	0	0	0	1	0	0	0	0	0	1	0	1	44
1	0	0	1	0	0	1	0	0	0	0	0	1	0	1	44
1	0	0	0	0	0	1	0	0	0	0	0	1	0	1	44
1	1	0	0	0	0	1	0	0	0	0	0	0	0	1	44
1	0	0	1	0	0	1	0	0	0	0	0	1	0	1	44
1	1	0	1	0	0	1	0	0	0	0	0	1	0	1	44
1	1	0	0	0	0	1	0	0	0	0	0	1	0	1	44
1	0	0	0	0	0	1	0	0	0	0	1	1	0	1	44
1	1	0	0	0	0	1	0	0	0	0	0	1	0	1	44
1	0	0	0	0	0	1	0	0	0	0	0	1	0	1	44
1	1	0	1	0	0	1	0	0	0	0	0	1	0	1	44
1	1	0	1	0	0	1	0	0	0	0	0	1	0	1	44
1	1	0	0	0	0	1	0	0	0	0	0	1	0	1	44
1	1	0	0	0	0	1	0	0	0	0	0	1	0	1	44
1	0	0	1	0	0	1	0	0	0	0	0	1	0	1	44
1	0	0	1	0	0	1	0	0	0	0	0	1	0	1	44
1	0	0	0	0	0	1	0	0	0	0	0	1	0	1	44
1	0	0	0	0	0	1	0	0	0	0	0	1	0	1	44
1	0	0	0	0	0	1	0	0	0	0	0	1	0	0	44
1	1	0	0	0	0	1	0	0	0	0	0	1	0	1	44
1	0	0	0	1	0	1	0	0	0	0	0	1	0	1	44
1	0	0	1	0	0	1	0	0	0	0	0	1	0	1	44
1	1	0	0	0	0	1	0	0	0	0	0	0	0	1	44
1	1	0	0	0	0	1	0	0	0	0	0	1	0	1	44
1	1	0	1	0	0	1	0	0	0	0	0	1	0	1	44
1	1	0	0	0	0	1	0	0	0	0	0	1	0	1	44
1	0	0	0	0	0	1	0	0	0	0	0	0	0	1	44
1	0	0	0	0	0	1	0	0	0	0	0	0	0	1	44
1	0	0	0	0	0	1	0	0	0	0	0	1	0	1	44
1	0	0	0	0	0	1	0	0	0	0	0	0	0	1	44
1	1	0	0	0	0	1	0	0	0	0	0	0	0	1	44
1	0	0	0	0	0	1	0	0	0	0	0	1	0	1	44
1	1	0	0	0	0	1	0	0	0	0	0	1	0	1	44
1	1	0	0	0	0	1	0	0	0	0	0	1	0	1	44
1	0	0	0	0	0	1	0	0	0	0	0	1	0	1	44
1	0	0	0	0	0	1	0	0	0	0	0	1	0	1	44
1	1	0	0	0	0	1	0	0	0	0	0	0	0	1	44
1	1	0	0	0	0	1	0	0	0	0	0	1	0	1	44
1	0	1	0	1	0	1	0	0	0	0	0	1	0	1	44
1	1	0	1	0	0	1	0	0	0	0	0	1	0	1	44
1	0	0	0	0	0	1	0	0	0	0	0	0	0	1	44
1	1	0	1	0	0	1	0	0	0	0	0	1	0	1	44
1	0	0	0	0	0	1	0	0	0	0	0	1	0	1	44
1	1	0	0	0	0	1	0	0	0	0	0	1	0	1	44
1	0	0	0	0	0	1	0	0	0	0	0	1	0	1	44
1	0	0	0	0	0	1	0	0	0	0	0	1	0	1	44
1	1	0	0	0	0	1	0	0	0	0	0	1	0	1	44
1	1	0	0	1	0	1	0	0	0	0	0	1	0	1	44
1	1	0	0	0	0	1	0	0	0	0	0	1	0	1	44
1	0	0	0	0	0	1	0	0	0	0	0	0	0	1	44
1	1	0	0	0	0	1	0	0	0	0	0	1	0	1	44
1	1	0	1	0	0	1	0	0	0	0	0	1	0	1	44
1	0	0	1	0	0	1	0	0	0	0	0	1	0	1	44
1	0	0	0	0	0	1	0	0	0	0	0	1	0	1	44
1	0	0	0	0	0	1	0	0	0	0	0	1	0	1	44
1	1	0	0	1	0	1	0	0	0	0	0	1	0	1	44
1	1	0	1	0	0	1	0	0	0	0	0	1	0	0	44
1	1	0	0	0	0	1	0	0	0	0	0	1	0	1	44
1	0	0	0	0	0	1	0	0	0	0	0	1	0	1	44
1	0	0	0	0	0	1	0	0	0	0	0	0	0	1	44
1	1	0	1	0	0	1	0	0	0	0	0	1	0	0	44
1	1	0	0	0	0	1	0	0	0	0	0	0	0	1	44
1	1	0	1	0	0	1	0	0	0	0	0	1	0	1	44
1	0	0	1	0	0	1	0	0	0	0	0	1	0	1	44
1	1	0	0	1	0	1	0	0	0	0	0	1	0	0	44
1	1	0	0	0	0	1	0	0	0	0	0	1	0	1	44
1	0	0	1	0	0	0	1	0	0	0	0	1	0	1	44
1	1	0	0	0	0	0	1	0	0	0	0	1	0	1	44
1	0	0	0	0	0	0	1	0	0	0	0	1	0	1	44
1	0	0	1	0	0	0	1	0	0	0	0	1	0	1	44
1	1	0	1	0	0	0	1	0	0	0	0	1	0	0	44
1	0	0	0	0	0	0	1	0	0	0	0	1	0	1	44
1	0	0	0	0	0	0	1	0	0	0	0	1	0	1	44
1	1	0	0	0	0	0	1	0	0	1	0	1	0	1	44
1	1	0	0	0	0	0	1	0	0	0	0	1	0	1	44
1	0	0	0	0	0	0	1	0	0	0	0	1	0	0	44
1	0	0	0	0	0	0	1	0	0	0	0	1	0	1	44
1	0	0	1	0	0	0	0	1	0	0	0	0	0	1	44
1	0	0	1	0	0	0	1	0	0	0	0	1	0	1	44
1	0	0	0	0	0	0	1	0	0	0	0	1	0	1	44
1	0	0	0	0	0	0	1	0	0	0	0	1	0	1	44
1	0	0	0	0	0	0	1	0	0	0	0	1	0	1	44
1	1	0	0	0	0	0	1	0	0	0	0	1	0	1	44
1	1	0	0	0	0	0	1	0	0	0	0	1	0	1	44
1	0	0	1	0	0	0	1	0	0	0	0	1	0	1	44
1	1	0	0	0	0	0	1	0	0	0	0	1	0	1	44
1	0	0	0	0	0	0	1	0	0	0	0	1	0	1	44
1	0	0	0	0	0	0	1	0	0	0	0	1	0	1	44
1	0	0	0	0	0	0	1	0	0	0	0	1	0	1	44
1	1	0	0	0	0	0	1	0	0	0	0	1	0	1	44
1	1	1	1	0	0	0	1	0	0	0	0	0	0	1	44
1	1	0	1	0	0	0	1	0	0	0	0	1	0	1	44
1	1	0	0	0	0	0	1	0	0	0	0	1	0	1	44
1	0	0	0	0	0	0	1	0	0	0	0	1	0	1	44
1	1	0	1	0	0	0	1	0	0	0	0	1	0	1	44
1	0	0	0	0	0	1	0	0	0	0	0	1	0	1	45
1	0	0	0	0	0	1	0	0	0	0	0	1	0	1	45
1	1	0	0	0	0	1	0	0	0	0	0	1	0	1	45
1	1	0	0	0	0	1	0	0	0	0	0	1	0	1	45
1	0	0	0	0	0	1	0	0	0	0	0	0	0	1	45
1	0	0	0	0	0	1	0	0	0	0	0	1	0	1	45
1	0	0	1	0	0	1	0	0	0	0	0	1	0	1	45
1	1	0	1	0	0	1	0	0	0	0	0	1	0	1	45
1	0	0	0	0	0	1	0	0	0	0	0	1	0	1	45
1	1	0	0	0	0	1	0	0	0	0	0	1	0	1	45
1	0	0	1	0	0	1	0	0	0	0	0	1	0	1	45
1	1	0	0	0	0	1	0	0	0	0	0	0	0	1	45
1	1	0	0	0	0	1	0	0	0	0	0	1	0	0	45
1	0	0	1	0	0	1	0	0	0	0	0	0	0	1	45
1	1	0	1	0	0	1	0	0	0	0	0	1	0	1	45
1	1	0	1	0	0	1	0	0	0	0	0	0	0	1	45
1	0	0	0	0	0	1	0	0	0	0	0	1	0	1	45
1	1	0	1	0	0	1	0	0	0	0	0	0	0	1	45
1	1	0	1	0	0	1	0	0	0	0	0	0	0	1	45
1	1	0	0	0	0	1	0	0	0	0	0	0	0	0	45
1	0	0	0	0	0	1	0	0	0	0	0	0	0	1	45
1	0	0	1	0	0	1	0	0	0	0	0	1	0	1	45
1	0	0	0	0	0	1	0	0	0	0	0	0	0	1	45
1	0	0	0	0	0	1	0	0	0	0	0	0	0	1	45
1	1	0	0	0	0	1	0	0	0	0	0	0	0	1	45
1	1	0	0	0	0	1	0	0	0	0	0	1	0	1	45
1	0	0	0	0	0	1	0	0	0	0	0	1	0	1	45
1	1	0	0	0	0	1	0	0	0	0	0	1	0	1	45
1	1	0	1	0	0	1	0	0	0	0	0	1	0	1	45
1	1	0	1	0	0	1	0	0	0	0	0	1	0	1	45
1	0	0	0	0	0	1	0	0	0	0	0	0	0	1	45
1	0	0	0	0	0	1	0	0	0	0	0	1	0	1	45
1	1	0	1	0	0	1	0	0	0	0	0	0	0	1	45
1	0	0	0	0	0	1	0	0	0	0	0	1	0	1	45
1	0	0	1	0	0	1	0	0	0	0	0	1	0	1	45
1	1	1	1	0	0	1	0	0	0	0	0	0	0	1	45
1	0	0	0	0	0	1	0	0	0	0	0	0	0	1	45
1	1	0	0	0	0	1	0	0	0	0	0	0	0	0	45
1	0	0	0	0	0	1	0	0	0	0	0	1	0	1	45
1	0	0	0	0	0	1	0	0	0	0	0	1	0	1	45
1	0	0	0	0	0	1	0	0	0	0	0	1	0	1	45
1	0	0	0	0	0	1	0	0	0	0	0	1	0	0	45
1	1	1	1	0	0	1	0	0	0	0	0	1	0	1	45
1	1	0	0	0	0	1	0	0	0	0	0	1	0	1	45
1	1	0	0	0	0	1	0	0	0	0	0	1	0	1	45
1	1	0	0	1	0	1	0	0	0	0	0	1	0	1	45
1	0	0	0	0	0	1	0	0	0	0	0	0	0	1	45
1	1	0	0	0	0	1	0	0	0	0	0	1	0	1	45
1	1	0	0	0	0	1	0	0	0	0	0	1	0	1	45
1	1	0	0	0	0	1	0	0	0	0	0	1	0	1	45
1	1	0	1	0	0	1	0	0	0	0	0	1	0	1	45
1	1	0	0	0	0	1	0	0	0	0	0	1	0	1	45
1	0	0	0	0	0	1	0	0	0	0	0	0	0	1	45
1	0	0	0	0	0	1	0	0	0	0	0	1	0	1	45
1	0	0	0	0	0	1	0	0	0	0	0	0	0	1	45
1	0	0	0	0	0	1	0	0	0	0	0	1	0	1	45
1	0	0	1	0	0	1	0	0	0	0	0	1	0	1	45
1	1	0	0	0	0	1	0	0	0	0	0	1	0	1	45
1	1	0	1	0	0	1	0	0	0	0	0	1	0	1	45
1	0	0	0	0	0	1	0	0	0	0	0	1	0	1	45
1	0	0	0	0	0	1	0	0	0	0	0	1	0	1	45
1	0	0	0	0	0	1	0	0	0	0	0	0	0	1	45
1	0	0	0	0	0	1	0	0	0	0	0	1	0	1	45
1	0	0	1	0	0	1	0	0	0	0	0	1	0	1	45
1	1	1	0	1	0	1	0	0	0	0	0	1	0	1	45
1	0	0	1	0	0	1	0	0	0	0	0	1	0	1	45
1	0	0	0	0	0	1	0	0	0	0	0	1	0	1	45
1	0	0	0	0	0	1	0	0	0	0	0	1	0	1	45
1	1	0	1	0	0	1	0	0	0	0	0	1	0	1	45
1	1	0	1	0	0	1	0	0	0	0	0	1	0	1	45
1	0	0	0	0	0	1	0	0	0	0	0	0	0	1	45
1	1	0	0	0	0	1	0	0	0	0	0	0	0	1	45
1	1	0	0	0	0	1	0	0	0	0	0	1	0	1	45
1	0	0	0	0	0	1	0	0	0	0	0	1	0	1	45
1	1	0	0	0	0	1	0	0	0	0	0	1	0	1	45
1	1	0	1	0	0	1	0	0	0	0	0	1	0	1	45
1	0	0	0	0	0	1	0	0	0	0	0	1	0	1	45
1	0	0	0	0	0	1	0	0	0	0	0	1	0	1	45
1	0	0	0	0	0	1	0	0	0	0	0	1	0	1	45
1	0	0	1	0	0	0	1	0	0	0	0	1	0	1	45
1	1	0	0	0	0	0	1	0	0	0	0	1	0	1	45
1	1	0	0	0	0	0	1	0	0	0	0	1	0	1	45
1	0	0	0	0	0	0	1	0	0	0	0	0	0	1	45
1	1	0	0	0	0	0	1	0	0	0	0	1	0	0	45
1	0	0	0	0	0	0	0	1	0	0	0	1	0	0	45
1	0	0	0	0	0	0	1	0	0	0	0	0	0	1	45
1	1	0	0	0	0	0	1	0	0	0	0	1	0	1	45
1	0	0	0	0	0	0	1	0	0	0	0	1	0	1	45
1	1	0	0	0	0	0	1	0	0	0	0	1	0	1	45
1	1	0	0	0	0	0	1	0	0	0	1	1	0	1	45
1	1	0	0	0	0	0	0	1	0	0	0	1	0	1	45
1	0	0	0	0	0	0	1	0	0	0	0	0	0	0	45
1	0	0	0	0	0	0	1	0	0	0	0	1	0	1	45
1	1	0	1	0	0	0	1	0	0	0	0	1	0	1	45
1	0	0	0	0	0	0	0	1	0	0	0	0	0	1	45
1	1	1	1	1	0	0	1	0	0	0	0	1	0	1	45
1	1	0	0	0	0	0	1	0	0	0	0	1	0	1	45
1	1	0	0	0	0	0	0	1	0	0	0	0	0	1	45
1	1	0	0	0	0	0	1	0	0	0	0	0	0	1	45
1	1	0	1	0	0	0	1	0	0	0	0	1	0	1	45
1	1	0	1	0	0	0	1	0	0	0	0	1	0	1	45
1	1	1	0	1	0	0	1	0	0	0	0	1	0	1	45
1	1	0	1	0	0	0	0	1	0	0	0	0	0	1	45
1	0	0	0	0	0	0	1	0	0	0	0	1	0	1	45
1	0	0	0	0	0	0	1	0	0	0	0	1	0	1	45
1	1	0	1	0	0	0	1	0	0	0	0	0	0	1	45
1	1	0	0	0	0	0	1	0	0	0	0	0	0	1	45
1	1	0	0	0	0	0	1	0	0	0	0	1	0	0	45
1	0	0	0	0	0	0	1	0	0	0	0	1	0	1	45
1	1	0	0	0	0	0	1	0	0	0	0	1	0	1	45
1	1	0	1	0	0	0	1	0	0	0	0	0	0	1	45
1	1	0	1	0	0	0	1	0	0	0	0	1	0	1	45
1	0	0	1	1	0	0	1	0	0	0	0	1	0	1	45
1	1	0	0	1	0	0	1	0	0	0	0	1	0	1	45
1	0	0	0	0	0	0	1	0	0	0	0	1	0	1	45
1	1	0	0	0	0	0	1	0	0	0	0	0	0	1	45
1	0	0	1	0	0	0	1	0	0	0	0	1	0	1	45
1	1	0	1	0	0	0	1	0	0	0	0	0	0	1	45
1	0	0	0	0	0	0	1	0	0	0	0	1	0	1	45
1	1	0	0	0	0	0	1	0	0	0	0	1	0	1	45
1	0	0	0	0	0	0	1	0	0	0	0	1	0	1	45
1	0	0	0	0	0	0	1	0	0	0	0	0	0	1	45
1	0	0	0	0	0	0	1	0	0	0	0	1	0	1	45
1	1	0	1	1	0	0	1	0	0	0	0	1	0	0	45
1	0	0	0	0	0	1	0	0	0	0	0	0	1	1	46
1	1	0	1	0	0	1	0	0	0	0	0	1	0	0	46
1	1	0	1	0	0	1	0	0	0	0	0	1	0	1	46
1	0	0	0	0	0	1	0	0	0	0	0	1	0	1	46
1	0	0	0	0	0	1	0	0	0	0	0	1	0	1	46
1	1	0	0	0	0	1	0	0	0	0	0	1	0	1	46
1	0	0	0	0	0	1	0	0	0	0	0	0	0	1	46
1	1	0	0	0	0	1	0	0	0	0	0	1	0	1	46
1	1	0	0	0	0	1	0	0	0	0	0	0	0	1	46
1	1	0	1	0	0	1	0	0	0	0	0	1	0	1	46
1	0	0	0	0	0	1	0	0	0	0	0	1	0	1	46
1	0	0	0	0	0	1	0	0	0	0	0	1	0	1	46
1	0	0	0	0	0	1	0	0	0	0	0	1	0	1	46
1	0	0	0	0	0	1	0	0	0	0	0	1	0	1	46
1	1	0	1	0	0	1	0	0	0	0	0	1	0	0	46
1	0	0	0	0	0	1	0	0	0	0	0	1	0	1	46
1	1	0	0	0	0	1	0	0	0	0	0	1	0	1	46
1	0	0	1	0	0	1	0	0	0	0	0	1	0	1	46
1	0	0	0	0	0	1	0	0	0	0	0	1	0	1	46
1	0	0	0	0	0	1	0	0	0	0	0	1	0	1	46
1	0	0	0	0	0	1	0	0	0	0	0	1	0	1	46
1	0	0	0	0	0	1	0	0	0	0	0	1	0	1	46
1	0	0	0	0	0	1	0	0	0	0	0	1	0	1	46
1	1	0	1	0	0	1	0	0	0	0	0	1	0	1	46
1	1	0	0	0	0	1	0	0	0	0	0	1	0	1	46
1	0	0	0	0	0	1	0	0	0	0	0	1	0	1	46
1	0	0	0	0	0	1	0	0	0	0	0	1	0	1	46
1	0	0	0	0	0	1	0	0	0	0	0	1	0	1	46
1	0	0	0	0	0	1	0	0	0	0	0	1	0	1	46
1	0	0	0	0	0	1	0	0	0	0	0	0	0	0	46
1	0	0	0	0	0	1	0	0	0	0	0	1	0	0	46
1	1	0	0	0	0	1	0	0	0	0	0	1	0	1	46
1	0	0	0	0	0	1	0	0	0	0	0	1	0	1	46
1	1	0	0	0	0	1	0	0	0	0	0	0	0	1	46
1	1	0	0	0	0	1	0	0	0	0	0	1	0	1	46
1	1	0	1	0	0	1	0	0	0	0	0	1	0	0	46
1	0	0	0	0	0	1	0	0	0	0	0	1	0	1	46
1	0	0	0	0	0	1	0	0	0	0	0	1	0	1	46
1	1	0	0	0	0	1	0	0	0	0	0	1	0	1	46
1	0	0	1	0	0	1	0	0	0	0	0	1	0	1	46
1	1	0	0	0	0	1	0	0	0	0	0	1	0	1	46
1	1	0	0	0	0	1	0	0	0	0	0	1	0	1	46
1	1	0	0	0	0	1	0	0	0	0	0	1	0	1	46
1	0	0	0	0	0	1	0	0	0	0	0	1	0	1	46
1	1	0	0	0	0	1	0	0	0	0	0	1	0	1	46
1	1	0	0	0	0	1	0	0	0	0	1	0	0	1	46
1	0	0	0	1	0	1	0	0	0	0	0	1	0	1	46
1	0	0	0	0	0	1	0	0	0	0	0	1	0	1	46
1	0	0	0	0	0	1	0	0	0	0	0	1	0	1	46
1	0	0	0	0	0	1	0	0	0	0	0	1	0	0	46
1	0	0	0	0	0	1	0	0	0	0	0	0	0	1	46
1	0	0	0	0	0	1	0	0	0	0	0	1	0	1	46
1	0	0	0	0	0	1	0	0	0	0	0	1	0	1	46
1	1	0	1	0	0	1	0	0	0	0	0	1	0	1	46
1	0	0	0	0	0	1	0	0	0	0	0	1	0	1	46
1	0	1	0	1	0	1	0	0	0	0	0	1	0	1	46
1	0	0	1	0	0	1	0	0	0	0	0	1	0	1	46
1	0	0	1	0	0	1	0	0	0	0	0	1	0	1	46
1	1	0	1	0	0	1	0	0	0	0	0	1	0	0	46
1	1	0	0	0	0	1	0	0	0	0	0	1	0	1	46
1	1	0	1	1	0	1	0	0	0	0	0	1	0	1	46
1	1	0	0	0	0	1	0	0	0	0	0	1	0	1	46
1	0	0	0	0	0	1	0	0	0	0	0	1	0	1	46
1	1	0	0	0	0	1	0	0	0	0	0	1	0	1	46
1	0	0	0	0	0	1	0	0	0	0	0	1	0	1	46
1	0	0	0	0	0	1	0	0	0	0	0	1	0	1	46
1	1	0	0	0	0	1	0	0	0	0	0	1	0	1	46
1	1	0	1	0	0	1	0	0	0	0	0	1	0	1	46
1	0	0	0	0	0	1	0	0	0	0	0	1	0	1	46
1	0	0	0	0	0	1	0	0	0	0	0	1	0	1	46
1	1	0	0	0	0	1	0	0	0	0	0	1	0	1	46
1	1	0	0	0	0	1	0	0	0	0	0	1	0	1	46
1	0	0	0	1	0	1	0	0	0	0	0	1	0	0	46
1	1	0	0	0	0	1	0	0	0	0	0	1	0	1	46
1	0	0	0	0	0	1	0	0	0	0	0	1	0	1	46
1	0	0	0	0	0	1	0	0	0	0	0	1	0	1	46
1	0	0	0	0	0	1	0	0	0	0	0	1	0	1	46
1	1	0	0	0	0	1	0	0	0	0	0	1	0	1	46
1	0	0	0	0	0	1	0	0	0	0	0	1	0	1	46
1	1	0	0	0	0	1	0	0	0	0	0	1	0	1	46
1	1	0	0	0	0	1	0	0	0	0	0	1	0	1	46
1	0	0	0	0	0	1	0	0	0	0	0	1	0	0	46
1	1	0	0	0	0	1	0	0	0	0	0	1	0	1	46
1	0	0	0	0	0	1	0	0	0	0	0	1	0	1	46
1	0	0	0	0	0	1	0	0	0	0	0	1	0	1	46
1	1	0	0	0	0	1	0	0	0	0	0	1	0	1	46
1	0	0	0	0	0	1	0	0	0	0	0	1	0	1	46
1	1	0	0	0	0	1	0	0	0	0	0	1	0	0	46
1	0	0	0	0	0	1	0	0	0	0	0	1	0	1	46
1	1	0	1	0	0	1	0	0	0	0	0	1	0	1	46
1	1	0	0	0	0	1	0	0	0	0	0	1	0	1	46
1	1	0	1	0	0	1	0	0	0	0	0	1	0	1	46
1	0	0	1	0	0	1	0	0	0	0	0	1	0	1	46
1	0	0	0	0	0	1	0	0	0	0	0	1	0	1	46
1	1	0	0	0	0	1	0	0	0	0	0	1	0	1	46
1	1	0	0	0	0	1	0	0	0	0	0	1	0	1	46
1	1	0	0	0	0	1	0	0	0	0	0	0	0	0	46
1	0	0	0	0	0	1	0	0	0	0	0	1	0	1	46
1	1	0	1	0	0	1	0	0	0	0	0	1	0	0	46
1	0	0	0	0	0	1	0	0	0	0	0	1	0	1	46
1	1	0	0	0	0	1	0	0	0	0	0	1	0	1	46
1	0	0	0	0	0	1	0	0	0	0	0	1	0	1	46
1	1	0	0	0	0	1	0	0	0	0	0	1	0	1	46
1	0	0	1	0	0	1	0	0	0	1	0	0	0	0	46
1	0	0	0	0	0	1	0	0	0	0	0	1	0	1	46
1	0	0	0	0	0	1	0	0	0	0	0	1	0	1	46
1	0	0	0	0	0	1	0	0	0	0	0	0	0	1	46
1	1	0	1	0	0	1	0	0	0	0	0	1	0	1	46
1	1	0	1	0	0	1	0	0	0	0	0	1	0	1	46
1	1	0	0	0	0	1	0	0	0	0	0	0	0	1	46
1	0	0	0	0	0	1	0	0	0	0	0	1	0	1	46
1	1	0	0	1	0	1	0	0	0	0	0	1	0	0	46
1	0	0	0	0	0	1	0	0	0	0	0	1	0	1	46
1	1	0	0	0	0	1	0	0	0	0	0	0	0	0	46
1	1	0	0	0	0	1	0	0	0	0	0	1	0	1	46
1	1	0	0	0	0	1	0	0	0	0	0	1	0	1	46
1	1	0	1	0	0	1	0	0	0	0	0	0	0	1	46
1	1	0	0	0	0	1	0	0	0	0	0	0	0	1	46
1	1	0	0	0	0	1	0	0	0	0	0	1	0	1	46
1	1	0	0	0	0	0	0	1	0	0	0	1	0	0	46
1	1	1	0	1	0	0	1	0	0	0	0	1	0	0	46
1	0	0	0	0	0	0	1	0	0	0	0	1	0	0	46
1	1	0	1	0	0	0	1	0	0	0	0	1	0	1	46
1	1	0	1	0	0	0	1	0	0	0	0	1	0	1	46
1	0	0	0	0	0	0	1	0	0	0	0	1	0	1	46
1	0	0	1	0	0	0	0	1	0	0	0	1	0	1	46
1	1	0	0	0	0	0	1	0	0	0	0	1	0	1	46
1	1	0	1	0	0	0	1	0	0	0	0	1	0	0	46
1	1	0	0	0	0	0	1	0	0	0	0	1	0	1	46
1	1	0	0	0	0	0	1	0	0	0	0	1	0	0	46
1	0	0	0	0	0	0	1	0	0	0	0	1	0	1	46
1	0	0	1	0	0	0	1	0	0	0	0	1	0	1	46
1	1	0	0	0	0	0	1	0	0	0	0	1	0	1	46
1	0	0	1	0	0	0	0	1	0	0	0	0	0	0	46
1	1	0	0	0	0	0	1	0	0	0	0	1	0	1	46
1	0	0	0	0	0	0	1	0	0	0	0	1	0	1	46
1	0	0	0	0	0	0	1	0	0	0	0	1	0	1	46
1	1	0	0	0	0	0	1	0	0	0	0	1	0	1	46
1	1	0	1	0	0	0	1	0	0	0	0	1	0	1	46
1	0	0	0	0	0	0	1	0	0	1	0	1	0	1	46
1	0	0	0	0	0	0	1	0	0	0	0	1	0	1	46
1	0	0	0	1	0	0	1	0	0	0	0	0	0	1	46
1	0	1	0	1	0	0	1	0	0	0	0	0	0	1	46
1	1	0	1	0	0	0	1	0	0	0	0	1	0	1	46
1	0	0	0	0	0	0	0	1	0	0	0	1	0	1	46
1	1	0	0	0	0	0	1	0	0	0	0	1	0	1	46
1	1	0	1	0	0	0	1	0	0	0	0	0	0	1	46
1	1	0	1	0	0	0	1	0	0	0	0	1	0	1	46
1	0	0	0	0	0	0	1	0	0	0	0	1	0	1	46
1	0	0	1	0	0	0	1	0	0	0	0	0	0	1	46
1	1	0	0	0	0	0	1	0	0	0	0	1	0	1	46
1	1	0	1	1	0	0	1	0	0	0	0	1	0	1	46
1	0	0	1	0	0	0	0	1	0	0	0	0	0	1	46
1	0	1	0	0	0	0	1	0	0	1	0	0	0	0	46
1	1	0	0	0	0	1	0	0	0	0	0	1	0	1	47
1	0	0	0	0	0	1	0	0	0	0	0	1	0	1	47
1	0	0	0	0	0	1	0	0	0	0	0	1	0	1	47
1	1	0	0	0	0	1	0	0	0	0	0	1	0	1	47
1	0	0	1	0	0	1	0	0	0	0	0	1	0	1	47
1	0	0	1	0	0	1	0	0	0	0	0	0	0	1	47
1	1	0	1	0	0	1	0	0	0	0	0	1	0	1	47
1	0	0	1	0	0	1	0	0	0	0	0	1	0	1	47
1	0	0	0	0	0	1	0	0	0	0	0	1	0	0	47
1	1	0	0	0	0	1	0	0	0	0	0	1	0	0	47
1	0	0	0	0	0	1	0	0	0	0	0	1	0	1	47
1	0	0	0	0	0	1	0	0	0	0	0	0	0	1	47
1	0	0	1	0	0	1	0	0	0	0	0	1	0	1	47
1	1	0	0	0	0	1	0	0	0	0	0	1	0	1	47
1	0	0	0	0	0	1	0	0	0	0	0	1	0	1	47
1	1	0	0	0	0	1	0	0	0	0	0	0	0	1	47
1	0	0	0	0	0	1	0	0	0	0	0	1	0	1	47
1	1	0	0	0	0	1	0	0	0	0	0	0	0	1	47
1	1	0	0	0	0	1	0	0	0	0	0	1	0	1	47
1	0	1	0	0	0	1	0	0	0	0	0	1	0	1	47
1	0	0	1	0	0	1	0	0	0	0	0	1	0	1	47
1	0	0	0	0	0	1	0	0	0	0	0	1	0	1	47
1	0	0	0	0	0	1	0	0	0	0	0	1	0	1	47
1	0	1	0	1	0	1	0	0	0	0	0	1	0	1	47
1	1	0	1	0	0	1	0	0	0	0	0	1	0	1	47
1	0	0	0	0	0	1	0	0	0	0	0	1	0	1	47
1	1	0	0	0	0	1	0	0	0	0	0	1	0	1	47
1	0	1	0	1	0	1	0	0	0	0	0	1	0	1	47
1	0	0	0	0	0	1	0	0	0	0	0	1	0	1	47
1	1	0	0	0	0	1	0	0	0	0	0	1	0	1	47
1	1	0	0	0	0	1	0	0	0	0	0	1	0	1	47
1	1	0	1	0	0	1	0	0	0	0	0	0	0	1	47
1	1	0	0	1	0	1	0	0	0	0	0	1	0	1	47
1	1	0	0	1	0	1	0	0	0	0	0	1	0	1	47
1	0	0	0	0	0	1	0	0	0	0	0	1	0	1	47
1	1	0	0	0	0	1	0	0	0	0	0	1	0	1	47
1	1	0	1	0	0	1	0	0	0	0	0	0	0	1	47
1	0	0	0	0	0	1	0	0	0	0	0	1	0	1	47
1	1	0	0	0	0	1	0	0	0	0	0	0	0	1	47
1	1	0	0	0	0	1	0	0	0	0	0	1	0	1	47
1	1	0	1	0	0	1	0	0	0	0	0	1	0	1	47
1	1	0	1	0	0	1	0	0	0	0	0	0	0	0	47
1	1	0	0	0	0	1	0	0	0	0	0	0	0	1	47
1	0	0	1	0	0	1	0	0	0	0	0	1	0	1	47
1	0	0	0	0	0	1	0	0	0	0	0	1	0	1	47
1	0	1	0	1	0	1	0	0	0	0	0	1	0	1	47
1	0	0	0	0	0	1	0	0	0	0	0	1	0	1	47
1	0	0	0	0	0	1	0	0	0	0	0	1	0	1	47
1	0	0	1	0	0	1	0	0	0	0	0	1	0	1	47
1	1	0	0	0	0	1	0	0	0	0	0	1	0	1	47
1	1	0	0	0	0	1	0	0	0	0	0	0	0	1	47
1	1	0	0	0	0	1	0	0	0	0	0	0	0	0	47
1	1	0	1	0	0	1	0	0	0	0	0	1	0	1	47
1	1	0	0	1	0	1	0	0	0	0	0	1	0	1	47
1	1	0	0	0	0	1	0	0	0	0	0	1	0	1	47
1	1	0	0	0	0	1	0	0	0	0	0	1	0	1	47
1	1	0	0	0	0	1	0	0	0	0	0	0	0	1	47
1	1	0	0	0	0	1	0	0	0	0	0	0	0	1	47
1	0	0	1	0	0	1	0	0	0	0	0	0	0	1	47
1	1	0	0	0	0	1	0	0	0	0	0	1	0	1	47
1	0	0	0	0	0	1	0	0	0	0	0	1	0	1	47
1	1	0	0	0	0	1	0	0	0	0	0	1	0	1	47
1	1	0	0	0	0	1	0	0	0	0	0	1	0	1	47
1	0	0	1	0	0	1	0	0	0	0	0	1	0	1	47
1	1	0	0	0	0	1	0	0	0	0	0	1	0	1	47
1	0	0	0	0	0	1	0	0	0	0	0	1	0	1	47
1	0	0	0	0	0	1	0	0	0	0	0	1	0	1	47
1	1	0	1	0	0	1	0	0	0	0	0	1	0	1	47
1	0	0	0	0	0	1	0	0	0	0	0	1	0	1	47
1	1	0	0	0	0	1	0	0	0	0	0	1	0	1	47
1	0	0	0	0	0	1	0	0	0	0	0	0	0	1	47
1	1	0	0	0	0	1	0	0	0	0	0	1	0	1	47
1	0	0	0	0	0	1	0	0	0	0	0	1	0	1	47
1	1	1	0	0	0	1	0	0	0	0	0	0	0	1	47
1	0	0	0	0	0	1	0	0	0	0	0	0	0	1	47
1	1	0	0	0	0	1	0	0	0	0	0	1	0	1	47
1	1	0	0	0	0	1	0	0	0	0	0	1	0	1	47
1	0	0	0	0	0	1	0	0	0	0	0	1	0	1	47
1	1	0	1	0	0	1	0	0	0	0	0	1	0	0	47
1	1	0	0	0	0	1	0	0	0	0	0	1	0	1	47
1	1	0	0	0	0	1	0	0	0	0	0	0	0	1	47
1	0	0	0	0	0	1	0	0	0	0	0	1	0	1	47
1	1	0	1	0	0	1	0	0	0	0	0	1	0	1	47
1	0	0	0	0	0	1	0	0	0	0	0	1	0	1	47
1	1	1	0	1	0	1	0	0	0	0	0	1	0	1	47
1	0	0	0	0	0	1	0	0	0	0	0	1	0	1	47
1	1	0	0	0	0	1	0	0	0	0	0	1	0	1	47
1	0	0	0	0	0	1	0	0	0	0	0	1	0	0	47
1	0	0	0	1	0	1	0	0	0	0	0	1	0	1	47
1	1	0	0	0	0	1	0	0	0	0	0	1	0	1	47
1	0	0	0	0	0	1	0	0	0	0	0	1	0	1	47
1	1	0	0	0	0	1	0	0	0	0	0	1	0	1	47
1	1	0	0	0	0	1	0	0	0	0	0	1	0	1	47
1	1	0	1	0	0	1	0	0	0	0	0	1	0	1	47
1	1	0	0	0	0	1	0	0	0	0	0	1	0	1	47
1	0	0	0	0	0	1	0	0	0	0	0	1	0	1	47
1	0	0	0	0	0	1	0	0	0	0	0	1	0	1	47
1	1	0	0	0	0	1	0	0	0	0	0	1	0	1	47
1	1	0	0	0	0	1	0	0	0	0	0	1	0	1	47
1	1	0	0	0	0	1	0	0	0	0	0	1	0	1	47
1	1	0	0	0	0	1	0	0	0	0	0	1	0	1	47
1	1	0	0	0	0	1	0	0	0	0	0	1	0	1	47
1	1	0	0	0	0	1	0	0	0	0	0	1	0	1	47
1	1	0	0	0	0	1	0	0	0	0	0	1	0	0	47
1	1	0	0	0	0	1	0	0	0	0	0	1	0	1	47
1	0	0	0	0	0	1	0	0	0	0	0	1	0	1	47
1	1	0	0	0	0	1	0	0	0	0	0	1	0	1	47
1	0	0	0	0	0	1	0	0	0	0	0	1	0	1	47
1	0	0	1	0	0	1	0	0	0	0	0	1	0	1	47
1	0	0	0	0	0	1	0	0	0	0	0	1	0	1	47
1	0	0	0	0	0	1	0	0	0	0	0	1	0	1	47
1	1	0	0	0	0	1	0	0	0	0	0	1	0	1	47
1	1	0	0	0	0	1	0	0	0	0	0	1	0	0	47
1	0	0	0	0	0	1	0	0	0	0	0	1	0	1	47
1	1	0	1	0	0	1	0	0	0	0	0	1	0	1	47
1	0	0	0	0	0	1	0	0	0	0	0	1	0	1	47
1	1	0	0	0	0	1	0	0	0	0	0	1	0	1	47
1	1	0	0	1	0	1	0	0	0	0	0	1	0	1	47
1	0	0	1	0	0	1	0	0	0	0	0	1	0	1	47
1	0	0	0	0	0	1	0	0	0	0	0	0	0	1	47
1	0	0	0	0	0	1	0	0	0	0	0	1	0	1	47
1	0	0	1	0	0	0	1	0	0	0	0	1	0	1	47
1	1	0	1	1	0	0	0	1	0	0	0	1	0	1	47
1	0	0	0	0	0	0	0	1	0	0	0	1	0	0	47
1	1	0	0	0	0	0	1	0	0	0	0	1	0	1	47
1	0	0	0	0	0	0	1	0	0	0	0	1	0	1	47
1	0	0	0	0	0	0	1	0	0	0	0	1	0	1	47
1	0	0	0	0	0	0	1	0	0	0	0	1	0	1	47
1	1	0	0	0	0	0	1	0	0	0	0	1	0	1	47
1	1	0	0	0	0	0	1	0	0	0	0	1	0	1	47
1	0	0	1	0	0	0	1	0	0	0	0	1	0	1	47
1	0	0	0	0	0	0	1	0	0	0	0	1	0	1	47
1	1	0	0	0	0	0	1	0	0	0	0	0	0	1	47
1	0	0	0	0	0	0	1	0	0	0	0	1	0	1	47
1	1	0	0	1	0	0	1	0	0	0	0	1	0	1	47
1	0	0	0	0	0	0	1	0	0	0	0	1	0	1	47
1	1	1	1	0	0	0	1	0	0	0	0	1	0	1	47
1	1	0	0	0	0	0	1	0	0	0	0	1	0	1	47
1	0	0	0	0	0	0	1	0	0	0	0	1	0	1	47
1	1	0	0	0	0	0	0	1	0	0	0	1	0	1	47
1	1	0	0	0	0	0	1	0	0	0	0	1	0	0	47
1	0	0	0	0	0	0	1	0	0	0	0	1	0	1	47
1	0	0	0	0	0	0	1	0	0	0	0	1	0	0	47
1	1	1	0	1	0	0	0	1	0	0	0	0	0	1	47
1	0	0	1	0	0	0	0	1	0	0	0	1	0	1	47
1	0	0	0	0	0	0	1	0	0	0	0	1	0	1	47
1	0	0	1	0	0	1	0	0	0	0	0	1	0	1	48
1	1	0	0	0	0	1	0	0	0	0	0	1	0	1	48
1	1	1	0	0	0	1	0	0	0	0	0	1	0	1	48
1	0	0	0	0	0	1	0	0	0	0	0	1	0	1	48
1	1	0	1	0	0	1	0	0	0	0	0	1	0	1	48
1	0	0	0	0	0	1	0	0	0	0	0	1	0	1	48
1	1	0	0	0	0	1	0	0	0	0	0	1	0	1	48
1	1	0	0	0	0	1	0	0	0	0	0	0	0	0	48
1	1	0	0	0	0	1	0	0	0	0	0	1	0	1	48
1	1	0	0	0	0	1	0	0	0	0	0	1	0	1	48
1	0	0	1	0	0	1	0	0	0	0	0	1	0	1	48
1	1	0	0	0	0	1	0	0	0	0	0	1	0	1	48
1	0	0	0	0	0	1	0	0	0	0	0	1	0	1	48
1	0	0	1	0	0	1	0	0	0	0	0	1	0	1	48
1	1	0	0	0	0	1	0	0	0	0	0	1	0	0	48
1	1	0	0	0	0	1	0	0	0	0	0	1	0	1	48
1	1	0	0	0	0	1	0	0	0	0	0	1	0	1	48
1	0	0	0	0	0	1	0	0	0	0	0	1	0	1	48
1	0	0	0	0	0	1	0	0	0	0	0	1	0	1	48
1	1	0	0	0	0	1	0	0	0	0	0	1	0	1	48
1	0	0	0	0	0	1	0	0	0	0	0	1	0	1	48
1	1	0	0	0	0	1	0	0	0	0	0	1	0	1	48
1	0	0	1	0	0	1	0	0	0	0	0	1	0	1	48
1	0	0	0	0	0	1	0	0	0	0	0	1	0	0	48
1	1	0	1	0	0	1	0	0	0	0	0	1	0	1	48
1	1	0	0	0	0	1	0	0	0	0	0	1	0	1	48
1	0	0	0	0	0	1	0	0	0	0	0	1	0	1	48
1	1	0	0	0	0	1	0	0	0	0	0	0	0	0	48
1	0	0	0	0	0	1	0	0	0	0	0	1	0	1	48
1	1	0	0	0	0	1	0	0	0	0	0	1	0	1	48
1	1	1	1	0	0	1	0	0	0	0	0	1	0	0	48
1	1	0	0	0	0	1	0	0	0	0	0	1	0	1	48
1	1	0	1	0	0	1	0	0	0	0	0	1	0	1	48
1	0	1	0	1	0	1	0	0	0	0	0	1	0	1	48
1	1	0	1	0	0	1	0	0	0	0	0	1	0	1	48
1	1	0	0	0	0	1	0	0	0	0	0	1	0	1	48
1	0	0	0	1	0	1	0	0	0	0	0	1	0	1	48
1	1	0	0	0	0	1	0	0	0	0	0	1	0	1	48
1	1	0	1	0	0	1	0	0	0	0	0	0	0	0	48
1	0	0	0	0	0	1	0	0	0	0	0	1	0	1	48
1	1	0	0	0	0	1	0	0	0	0	0	0	0	1	48
1	1	0	0	0	0	1	0	0	0	0	0	1	0	1	48
1	0	0	0	1	0	1	0	0	0	0	0	0	0	1	48
1	1	0	0	1	0	1	0	0	0	0	0	0	0	1	48
1	0	0	0	0	0	1	0	0	0	0	0	0	0	1	48
1	0	0	0	0	0	1	0	0	0	0	0	1	0	1	48
1	1	0	0	0	0	1	0	0	0	0	0	1	0	1	48
1	0	0	1	0	0	1	0	0	0	0	0	1	0	1	48
1	0	0	0	0	0	1	0	0	0	0	0	1	0	1	48
1	1	0	1	0	0	1	0	0	0	0	0	1	0	1	48
1	0	1	0	0	0	1	0	0	0	0	0	1	0	1	48
1	0	0	0	0	0	1	0	0	0	0	0	1	0	1	48
1	1	0	0	0	0	1	0	0	0	0	0	1	0	1	48
1	1	0	0	0	0	1	0	0	0	0	0	1	0	1	48
1	0	0	0	0	0	1	0	0	0	0	0	1	0	1	48
1	0	0	1	0	0	1	0	0	0	0	0	0	0	1	48
1	1	0	1	0	0	1	0	0	0	0	0	1	0	1	48
1	1	1	0	1	0	1	0	0	0	0	0	1	0	1	48
1	1	0	0	1	0	1	0	0	0	0	0	1	0	1	48
1	0	0	1	1	0	1	0	0	0	0	0	1	0	1	48
1	0	0	0	0	0	1	0	0	0	0	0	1	0	1	48
1	1	0	0	1	0	1	0	0	0	0	0	1	0	1	48
1	1	0	1	0	0	1	0	0	0	0	0	1	0	1	48
1	0	0	0	0	0	1	0	0	0	0	0	1	0	1	48
1	0	1	0	0	0	1	0	0	0	0	0	0	0	1	48
1	1	0	1	0	0	1	0	0	0	0	0	1	0	1	48
1	0	0	0	0	0	1	0	0	0	0	0	1	0	1	48
1	1	0	0	0	0	1	0	0	0	0	0	1	0	1	48
1	1	0	1	0	0	1	0	0	0	0	0	0	0	1	48
1	0	0	0	0	0	1	0	0	0	0	0	1	0	1	48
1	0	0	1	0	0	1	0	0	0	0	0	1	0	1	48
1	0	0	0	0	0	1	0	0	0	0	0	1	0	1	48
1	0	1	0	1	0	1	0	0	0	0	0	1	0	1	48
1	0	0	0	0	0	1	0	0	0	0	0	1	0	1	48
1	0	0	0	0	0	1	0	0	0	0	0	1	0	1	48
1	1	0	0	0	0	1	0	0	0	0	0	1	0	1	48
1	0	0	0	0	0	1	0	0	0	0	0	1	0	1	48
1	1	0	0	0	0	1	0	0	0	0	0	1	0	1	48
1	0	0	0	0	0	1	0	0	0	0	0	1	0	1	48
1	0	1	0	1	0	1	0	0	0	0	0	1	0	1	48
1	1	0	0	0	0	1	0	0	0	0	0	1	0	1	48
1	1	0	0	0	0	1	0	0	0	0	0	1	0	1	48
1	1	0	0	0	0	1	0	0	0	0	0	1	0	1	48
1	0	0	0	0	0	1	0	0	0	0	0	1	0	1	48
1	1	0	0	0	0	1	0	0	0	0	0	1	0	1	48
1	0	0	0	0	0	1	0	0	0	0	0	1	0	1	48
1	1	1	0	0	0	1	0	0	0	0	0	1	0	1	48
1	0	0	0	0	0	1	0	0	0	0	0	1	0	1	48
1	1	0	0	0	0	1	0	0	0	0	0	1	0	0	48
1	1	0	1	0	0	1	0	0	0	0	0	1	0	1	48
1	1	0	1	0	0	1	0	0	0	0	0	1	0	1	48
1	0	0	1	0	0	1	0	0	0	0	0	1	0	1	48
1	0	1	0	1	0	1	0	0	0	0	0	1	0	1	48
1	0	0	0	0	0	1	0	0	0	0	0	1	0	1	48
1	0	0	0	0	0	1	0	0	0	0	0	1	0	1	48
1	0	0	1	0	0	1	0	0	0	0	0	0	0	1	48
1	0	0	0	0	0	1	0	0	0	0	0	1	0	1	48
1	1	0	0	0	0	1	0	0	0	0	0	1	0	1	48
1	1	0	0	0	0	1	0	0	0	0	0	0	0	1	48
1	0	0	0	0	0	1	0	0	0	0	0	1	0	1	48
1	1	0	1	0	0	1	0	0	0	0	0	1	0	1	48
1	1	0	0	0	0	1	0	0	0	0	0	1	0	1	48
1	0	0	0	0	0	0	1	0	0	0	0	1	0	1	48
1	0	0	0	0	0	0	1	0	0	0	0	0	0	1	48
1	0	1	0	0	0	0	1	0	0	0	0	1	0	1	48
1	0	0	1	0	0	0	1	0	0	0	0	1	0	1	48
1	1	0	0	0	0	0	0	1	0	1	1	1	0	1	48
1	1	1	1	1	0	0	1	0	0	0	0	0	0	1	48
1	1	0	0	0	0	0	1	0	0	0	0	0	0	0	48
1	0	0	0	0	0	0	1	0	0	0	0	1	0	1	48
1	0	0	0	0	0	0	1	0	0	0	0	1	0	1	48
1	0	0	0	0	0	0	1	0	0	0	0	1	0	1	48
1	0	1	1	0	0	0	0	1	0	0	0	1	0	1	48
1	1	0	0	0	0	0	1	0	0	0	0	1	0	1	48
1	1	0	1	0	0	0	1	0	0	0	0	1	0	1	48
1	1	0	0	0	0	0	1	0	0	0	0	1	0	1	48
1	1	0	0	0	0	0	1	0	0	0	0	1	0	1	48
1	0	0	0	0	0	0	1	0	0	0	0	1	0	1	48
1	1	0	0	0	0	0	1	0	0	0	0	1	0	1	48
1	1	0	1	0	0	0	1	0	0	0	0	1	0	1	48
1	1	1	1	0	0	0	1	0	0	0	0	1	0	1	48
1	0	0	0	0	0	0	1	0	0	0	0	1	0	1	48
1	0	0	0	0	0	0	1	0	0	0	0	1	0	1	48
1	0	0	0	0	0	0	1	0	0	0	0	1	0	1	48
1	0	0	0	0	0	0	1	0	0	0	0	1	0	1	48
1	0	0	0	0	0	0	1	0	0	0	0	1	0	1	48
1	0	0	0	0	0	0	1	0	0	0	0	1	0	1	48
1	1	0	0	0	0	0	1	0	0	0	0	1	0	1	48
1	1	0	0	0	0	0	1	0	0	0	0	1	0	1	48
1	0	0	0	1	0	0	1	0	0	0	0	1	0	1	48
1	1	1	0	1	0	0	1	0	0	0	0	0	0	1	48
1	0	0	0	0	0	0	1	0	0	0	0	1	0	1	48
1	1	1	1	0	0	0	1	0	0	0	0	1	0	0	48
1	1	0	0	0	0	0	1	0	0	0	0	0	0	1	48
1	0	0	1	0	0	0	1	0	0	0	0	1	0	1	48
1	0	0	1	0	0	0	1	0	0	0	0	1	0	1	48
1	1	0	0	0	0	0	1	0	0	0	0	0	0	1	48
1	0	0	0	0	0	0	1	0	0	0	0	1	0	1	48
1	0	0	0	0	0	0	1	0	0	0	0	1	0	1	48
1	1	0	0	0	0	0	1	0	0	0	0	0	0	1	48
1	1	0	1	0	0	0	1	0	0	0	0	1	0	1	48
1	1	1	1	1	0	0	1	0	0	1	0	1	0	1	48
1	1	0	0	0	0	1	0	0	0	0	0	0	0	1	49
1	0	0	0	0	0	1	0	0	0	0	0	1	0	1	49
1	1	0	1	0	0	1	0	0	0	0	0	1	0	1	49
1	0	1	0	1	0	1	0	0	0	0	0	1	0	1	49
1	0	0	1	0	0	1	0	0	0	0	0	0	0	1	49
1	0	0	0	0	0	1	0	0	0	0	0	1	0	1	49
1	1	0	0	0	0	1	0	0	0	0	0	1	0	1	49
1	0	0	0	0	0	1	0	0	0	0	0	0	0	0	49
1	1	0	1	0	0	1	0	0	0	0	0	0	0	0	49
1	1	0	0	0	0	1	0	0	0	0	0	1	0	1	49
1	1	1	0	0	0	1	0	0	0	0	0	1	0	1	49
1	1	0	0	0	0	1	0	0	0	0	0	1	0	1	49
1	0	0	0	0	0	1	0	0	0	0	0	1	0	1	49
1	1	0	1	0	0	1	0	0	0	0	0	1	0	0	49
1	1	0	1	0	0	1	0	0	0	0	0	1	0	1	49
1	0	0	1	0	0	1	0	0	0	0	0	1	0	1	49
1	1	0	0	0	0	1	0	0	0	0	0	1	0	1	49
1	1	0	0	0	0	1	0	0	0	0	0	0	0	1	49
1	0	0	0	0	0	1	0	0	0	0	0	0	0	1	49
1	1	0	0	0	0	1	0	0	0	0	0	1	0	1	49
1	1	0	1	0	0	1	0	0	0	0	0	1	0	1	49
1	1	0	0	0	0	1	0	0	0	0	0	1	0	1	49
1	0	0	0	0	0	1	0	0	0	0	0	1	0	1	49
1	0	0	1	0	0	1	0	0	0	0	0	1	0	0	49
1	1	0	0	0	0	1	0	0	0	0	0	1	0	1	49
1	0	0	0	0	0	1	0	0	0	0	0	1	0	1	49
1	1	0	0	0	0	1	0	0	0	0	0	1	0	1	49
1	0	0	0	0	0	1	0	0	0	0	0	1	0	1	49
1	0	0	0	0	0	1	0	0	0	0	0	0	0	1	49
1	0	0	0	0	0	1	0	0	0	0	0	1	0	1	49
1	0	0	0	0	0	1	0	0	0	0	0	1	0	1	49
1	1	0	0	0	0	1	0	0	0	0	0	1	0	1	49
1	1	0	0	0	0	1	0	0	0	0	0	1	0	1	49
1	1	0	0	0	0	1	0	0	0	0	0	0	0	0	49
1	0	0	0	0	0	1	0	0	0	0	0	1	0	1	49
1	0	0	0	0	0	1	0	0	0	0	0	1	0	1	49
1	1	0	1	0	0	1	0	0	0	0	0	1	0	1	49
1	0	0	1	0	0	1	0	0	0	0	0	1	0	1	49
1	0	1	0	1	0	1	0	0	0	0	0	1	0	1	49
1	0	0	0	0	0	1	0	0	0	0	0	1	0	1	49
1	0	0	0	0	0	1	0	0	0	0	0	1	0	1	49
1	1	0	1	0	0	1	0	0	0	0	0	0	0	1	49
1	0	0	0	0	0	1	0	0	0	0	0	1	0	1	49
1	1	0	0	0	0	1	0	0	0	0	0	1	0	1	49
1	0	0	0	0	0	1	0	0	0	0	0	1	0	1	49
1	1	0	0	0	0	1	0	0	0	0	0	1	0	1	49
1	1	1	0	0	0	1	0	0	0	0	0	0	0	0	49
1	0	0	0	0	0	1	0	0	0	0	0	0	0	1	49
1	0	0	0	0	0	1	0	0	0	0	0	1	0	1	49
1	1	0	1	0	0	1	0	0	0	0	0	1	0	1	49
1	0	0	0	0	0	1	0	0	0	0	0	1	0	1	49
1	0	0	0	0	0	1	0	0	0	0	0	0	0	1	49
1	1	0	0	0	0	1	0	0	0	0	0	1	0	1	49
1	0	0	0	1	0	1	0	0	0	0	0	1	0	1	49
1	0	0	0	0	0	1	0	0	0	0	0	1	0	1	49
1	1	0	0	0	0	1	0	0	0	0	0	0	0	0	49
1	1	0	0	0	0	1	0	0	0	0	0	1	0	1	49
1	0	0	0	0	0	1	0	0	0	0	0	1	0	1	49
1	0	0	1	0	0	1	0	0	0	0	0	1	0	1	49
1	0	0	0	0	0	1	0	0	0	0	0	1	0	1	49
1	0	0	1	0	0	1	0	0	0	0	0	1	0	1	49
1	1	0	0	0	0	1	0	0	0	0	0	1	0	1	49
1	1	0	0	0	0	1	0	0	0	0	0	1	0	1	49
1	0	0	1	0	0	1	0	0	0	0	0	1	0	1	49
1	0	0	1	0	0	1	0	0	0	1	0	1	0	1	49
1	0	0	0	1	0	1	0	0	0	0	0	1	0	1	49
1	1	0	1	0	0	1	0	0	0	0	0	0	0	0	49
1	1	0	0	0	0	1	0	0	0	0	0	0	0	0	49
1	0	0	0	0	0	1	0	0	0	0	0	1	0	1	49
1	0	0	0	0	0	1	0	0	0	0	0	1	0	1	49
1	0	0	0	0	0	1	0	0	0	0	0	0	0	1	49
1	1	0	0	0	0	1	0	0	0	0	0	1	0	1	49
1	1	0	0	0	0	1	0	0	0	0	0	1	0	1	49
1	0	0	0	0	0	1	0	0	0	0	0	1	0	1	49
1	1	0	0	0	0	1	0	0	0	0	0	0	0	0	49
1	1	0	0	0	0	1	0	0	0	0	0	1	0	1	49
1	1	0	1	0	0	1	0	0	0	0	0	1	0	1	49
1	1	1	0	0	0	1	0	0	0	0	0	1	0	1	49
1	0	0	0	0	0	1	0	0	0	0	0	1	0	1	49
1	0	0	1	0	0	1	0	0	0	0	0	1	0	1	49
1	1	0	0	0	0	1	0	0	0	0	0	1	0	1	49
1	1	0	1	1	0	1	0	0	0	0	0	1	0	1	49
1	1	1	0	1	0	1	0	0	0	0	0	1	0	1	49
1	1	0	0	0	0	1	0	0	0	0	0	1	0	1	49
1	1	0	1	0	0	1	0	0	0	0	0	1	0	1	49
1	1	0	0	0	0	1	0	0	0	0	0	1	0	0	49
1	0	0	0	0	0	1	0	0	0	0	0	0	0	1	49
1	1	0	1	0	0	1	0	0	0	0	0	0	0	0	49
1	1	0	0	0	0	1	0	0	0	0	0	1	0	1	49
1	0	0	1	0	0	1	0	0	0	0	0	1	0	1	49
1	1	0	0	1	0	1	0	0	0	0	0	1	0	1	49
1	1	0	0	0	0	1	0	0	0	0	0	0	0	1	49
1	1	0	1	0	0	1	0	0	0	0	0	1	0	1	49
1	0	0	0	0	0	1	0	0	0	0	0	1	0	1	49
1	0	0	0	0	0	1	0	0	0	0	0	1	0	1	49
1	0	0	0	0	0	1	0	0	0	0	0	1	0	1	49
1	1	0	0	0	0	1	0	0	0	0	0	0	0	1	49
1	1	0	0	0	0	1	0	0	0	0	0	0	0	0	49
1	0	0	0	0	0	1	0	0	0	0	0	1	0	1	49
1	1	0	0	0	0	1	0	0	0	0	0	1	0	1	49
1	1	0	0	0	0	1	0	0	0	0	0	1	0	1	49
1	0	1	1	1	0	1	0	0	0	0	0	1	0	1	49
1	1	0	0	0	0	1	0	0	0	0	0	1	0	1	49
1	0	0	1	0	0	1	0	0	0	0	0	1	0	1	49
1	1	0	0	0	0	1	0	0	0	0	0	0	0	1	49
1	0	0	0	0	0	1	0	0	0	0	0	1	0	1	49
1	1	0	0	0	0	1	0	0	0	0	0	1	0	1	49
1	1	0	0	0	0	1	0	0	0	0	0	1	0	1	49
1	0	0	0	0	0	1	0	0	0	0	0	0	0	1	49
1	1	0	0	0	0	1	0	0	0	0	0	1	0	1	49
1	0	0	1	0	0	1	0	0	0	0	0	1	0	1	49
1	1	0	1	0	0	1	0	0	0	0	0	1	0	1	49
1	0	0	0	0	0	1	0	0	0	0	0	1	0	1	49
1	0	0	0	0	0	1	0	0	0	0	0	0	0	0	49
1	1	0	0	0	0	1	0	0	0	0	0	1	0	1	49
1	1	1	0	1	0	1	0	0	0	0	0	1	0	1	49
1	1	0	0	0	0	1	0	0	0	0	0	1	0	1	49
1	1	0	0	0	0	1	0	0	0	0	0	1	0	1	49
1	0	0	0	0	0	1	0	0	0	0	0	0	0	1	49
1	1	0	0	0	0	1	0	0	0	0	0	0	0	0	49
1	0	0	0	0	0	1	0	0	0	0	0	1	0	1	49
1	1	0	0	0	0	1	0	0	0	0	0	0	0	1	49
1	0	0	0	0	0	1	0	0	0	0	0	1	0	1	49
1	0	0	0	0	0	1	0	0	0	0	0	1	0	1	49
1	1	0	0	0	0	1	0	0	0	0	0	1	0	1	49
1	0	0	1	0	0	1	0	0	0	0	0	1	0	1	49
1	1	1	0	1	0	1	0	0	0	0	0	1	0	1	49
1	0	0	0	0	0	1	0	0	0	0	0	1	0	1	49
1	1	1	0	1	0	1	0	0	0	0	0	1	0	1	49
1	1	1	1	1	0	1	0	0	0	0	0	1	0	1	49
1	0	0	0	0	0	1	0	0	0	0	0	1	0	1	49
1	1	1	0	1	0	0	0	1	0	0	0	1	0	0	49
1	0	0	0	0	0	0	1	0	0	0	0	1	0	1	49
1	0	0	0	0	0	0	1	0	0	0	0	0	0	1	49
1	1	0	0	1	0	0	1	0	0	0	0	1	0	1	49
1	1	0	1	0	0	0	1	0	0	0	0	1	0	1	49
1	0	0	0	0	0	0	1	0	0	0	0	1	0	1	49
1	1	0	1	0	0	0	1	0	0	0	1	1	0	1	49
1	1	1	1	0	0	0	1	0	0	0	0	0	0	1	49
1	1	0	0	0	0	0	1	0	0	0	0	0	0	1	49
1	1	0	1	0	0	0	1	0	0	0	0	1	0	1	49
1	0	0	0	0	0	0	1	0	0	0	0	0	0	1	49
1	0	0	0	0	0	0	1	0	0	0	0	1	0	1	49
1	0	0	0	0	0	0	1	0	0	0	0	1	0	1	49
1	0	0	0	0	0	0	1	0	0	0	0	1	0	0	49
1	0	0	1	0	0	0	1	0	0	0	0	1	0	1	49
1	1	0	0	0	0	0	0	1	0	0	0	0	0	0	49
1	1	0	0	0	0	0	1	0	0	0	0	1	0	1	49
1	1	0	0	0	0	0	1	0	0	0	0	1	0	1	49
1	1	0	0	0	0	0	1	0	0	0	0	0	0	1	49
1	0	0	0	0	0	0	1	0	0	0	0	1	0	1	49
1	1	0	1	0	0	0	1	0	0	1	0	1	0	0	49
1	1	0	1	0	0	0	0	1	0	0	0	1	0	1	49
1	0	0	1	0	0	0	1	0	0	0	0	1	0	1	49
1	1	0	1	0	0	0	1	0	0	0	0	1	0	1	49
1	1	0	1	0	0	0	1	0	0	0	0	1	0	1	49
1	0	0	0	0	0	0	1	0	0	0	0	1	0	1	49
1	1	0	0	1	0	0	1	0	0	0	0	1	0	1	49
1	1	1	0	0	0	0	1	0	0	0	0	1	0	1	49
1	0	0	1	0	0	0	0	1	0	0	0	0	0	1	49
1	0	1	1	0	0	0	1	0	0	0	0	1	0	1	49
1	0	0	1	0	0	0	0	1	0	0	0	1	0	1	49
1	1	1	0	1	0	0	1	0	0	0	0	1	0	1	49
1	0	0	1	1	0	0	1	0	0	0	0	0	0	1	49
1	1	0	0	0	0	0	1	0	0	0	0	1	0	1	49
1	1	0	1	0	0	0	1	0	0	0	0	1	0	1	49
1	0	1	1	1	0	0	0	1	0	0	0	1	0	1	49
1	1	0	1	0	0	0	1	0	0	0	0	1	0	1	49
1	0	0	0	0	0	0	1	0	0	0	0	1	0	1	49
1	1	0	0	0	0	0	1	0	0	0	0	0	0	1	49
1	1	0	0	0	0	1	0	0	0	0	0	1	0	1	50
1	1	0	0	0	0	1	0	0	0	0	0	0	0	0	50
1	0	0	0	0	0	1	0	0	0	0	0	1	0	1	50
1	1	0	0	0	0	1	0	0	0	0	0	0	0	1	50
1	0	0	0	0	0	1	0	0	0	0	0	1	0	1	50
1	1	0	0	0	0	1	0	0	0	0	0	1	0	1	50
1	0	0	1	0	0	1	0	0	0	0	0	1	0	1	50
1	1	0	0	0	0	1	0	0	0	0	0	1	0	1	50
1	1	0	0	0	0	1	0	0	0	0	0	1	0	1	50
1	0	0	1	0	0	1	0	0	0	0	0	1	0	1	50
1	0	0	0	0	0	1	0	0	0	0	0	1	0	1	50
1	0	0	0	0	0	1	0	0	0	0	0	1	0	1	50
1	1	0	0	0	0	1	0	0	0	0	0	1	0	1	50
1	0	0	0	0	0	1	0	0	0	0	0	0	0	1	50
1	0	0	0	0	0	1	0	0	0	0	0	1	0	1	50
1	0	0	0	0	0	1	0	0	0	0	0	1	0	1	50
1	1	0	0	0	0	1	0	0	0	0	0	1	0	1	50
1	0	0	1	0	0	1	0	0	0	0	0	1	0	1	50
1	0	0	0	0	0	1	0	0	0	0	0	1	0	1	50
1	0	0	1	0	0	1	0	0	0	0	0	1	0	1	50
1	0	0	0	0	0	1	0	0	0	0	0	0	0	1	50
1	1	0	1	0	0	1	0	0	0	0	0	1	0	0	50
1	1	0	0	0	0	1	0	0	0	0	0	1	0	1	50
1	1	0	0	0	0	1	0	0	0	0	0	1	0	1	50
1	1	0	0	0	0	1	0	0	0	0	0	1	0	1	50
1	0	0	0	0	0	1	0	0	0	0	0	1	0	1	50
1	1	0	0	0	0	1	0	0	0	0	0	1	0	1	50
1	1	0	0	0	0	1	0	0	0	0	0	1	0	1	50
1	1	0	0	0	0	1	0	0	0	0	0	1	0	1	50
1	0	0	0	0	0	1	0	0	0	0	0	1	0	1	50
1	0	0	0	0	0	1	0	0	0	0	0	1	0	1	50
1	1	0	0	0	0	1	0	0	0	0	0	1	0	1	50
1	1	0	1	0	0	1	0	0	0	0	0	1	0	1	50
1	0	0	0	0	0	1	0	0	0	0	0	1	0	1	50
1	0	0	1	0	0	1	0	0	0	0	0	1	0	1	50
1	1	0	0	0	0	1	0	0	0	0	0	1	0	1	50
1	1	0	0	0	0	1	0	0	0	0	0	0	0	1	50
1	0	0	0	0	0	1	0	0	0	0	0	1	0	1	50
1	1	0	0	0	0	1	0	0	0	0	0	1	0	1	50
1	1	0	0	0	0	1	0	0	0	0	0	1	0	0	50
1	0	0	0	0	0	1	0	0	0	0	0	1	0	1	50
1	0	0	0	0	0	1	0	0	0	0	0	1	0	1	50
1	0	0	0	0	0	1	0	0	0	0	0	1	0	1	50
1	0	0	0	0	0	1	0	0	0	0	0	1	0	1	50
1	0	1	0	0	0	1	0	0	0	0	0	1	0	1	50
1	1	0	0	0	0	1	0	0	0	0	0	1	0	1	50
1	0	1	0	0	0	1	0	0	0	0	0	1	0	1	50
1	1	0	1	1	0	1	0	0	0	0	0	1	0	1	50
1	0	1	0	0	0	1	0	0	0	0	0	1	0	1	50
1	0	0	0	0	0	1	0	0	0	0	0	1	0	1	50
1	1	1	0	1	0	1	0	0	0	0	0	1	0	1	50
1	1	0	1	0	0	1	0	0	0	0	0	1	0	1	50
1	1	0	1	0	0	1	0	0	0	0	0	1	0	1	50
1	1	0	0	0	0	1	0	0	0	0	0	1	0	1	50
1	0	0	0	0	0	1	0	0	0	0	0	0	0	1	50
1	1	0	0	0	0	1	0	0	0	0	0	1	0	1	50
1	0	0	1	0	0	1	0	0	0	0	0	1	0	1	50
1	0	0	0	0	0	1	0	0	0	0	0	0	0	1	50
1	0	0	0	0	0	1	0	0	0	0	0	1	0	1	50
1	0	1	0	0	0	1	0	0	0	0	0	0	0	1	50
1	0	0	1	0	0	1	0	0	0	0	0	1	0	1	50
1	0	0	0	0	0	1	0	0	0	0	0	0	0	1	50
1	1	1	0	1	0	1	0	0	0	0	1	1	0	1	50
1	0	0	1	1	0	1	0	0	0	0	0	1	0	1	50
1	0	0	1	1	0	1	0	0	0	0	0	1	0	1	50
1	1	0	0	0	0	1	0	0	0	0	0	1	0	0	50
1	1	0	0	1	0	1	0	0	0	0	0	1	0	1	50
1	0	0	0	1	0	1	0	0	0	0	0	1	0	1	50
1	0	0	0	0	0	1	0	0	0	0	0	0	0	0	50
1	1	0	0	0	0	1	0	0	0	0	0	1	0	1	50
1	0	1	1	0	0	1	0	0	0	0	0	0	0	1	50
1	0	0	0	0	0	1	0	0	0	0	0	0	0	1	50
1	0	0	0	0	0	1	0	0	0	0	0	1	0	1	50
1	1	0	0	0	0	1	0	0	0	0	0	1	0	1	50
1	1	0	0	0	0	1	0	0	0	0	0	1	0	1	50
1	1	0	0	0	0	1	0	0	0	0	0	1	0	1	50
1	0	0	1	0	0	1	0	0	0	0	0	1	0	1	50
1	0	0	1	0	0	1	0	0	0	0	0	1	0	1	50
1	0	0	0	0	0	1	0	0	0	0	0	0	0	1	50
1	0	0	0	0	0	1	0	0	0	0	0	1	0	1	50
1	1	0	0	0	0	1	0	0	0	0	0	1	0	1	50
1	0	0	0	0	0	1	0	0	0	0	0	1	0	0	50
1	0	0	0	1	0	1	0	0	0	0	0	1	0	1	50
1	1	0	1	0	0	1	0	0	0	0	0	1	0	1	50
1	1	0	0	0	0	1	0	0	0	0	0	0	0	1	50
1	0	0	0	0	0	1	0	0	0	0	0	1	0	1	50
1	1	0	0	0	0	1	0	0	0	0	0	1	0	1	50
1	1	0	0	0	0	1	0	0	0	0	0	1	0	1	50
1	1	0	0	0	0	1	0	0	0	0	0	1	0	1	50
1	1	1	0	0	0	1	0	0	0	0	1	1	0	1	50
1	1	0	0	0	0	1	0	0	0	0	0	1	0	1	50
1	0	0	0	0	0	1	0	0	0	0	0	1	0	1	50
1	1	0	0	0	0	1	0	0	0	0	0	1	0	1	50
1	1	0	1	0	0	1	0	0	0	0	0	1	0	0	50
1	0	0	0	0	0	1	0	0	0	0	0	0	0	0	50
1	1	0	1	0	0	1	0	0	0	0	0	0	0	1	50
1	1	0	0	0	0	1	0	0	0	0	0	1	0	1	50
1	1	0	0	0	0	1	0	0	0	0	0	0	0	1	50
1	1	0	0	0	0	1	0	0	0	0	0	0	0	1	50
1	0	0	1	1	0	1	0	0	0	0	0	0	0	1	50
1	0	0	0	0	0	1	0	0	0	0	0	1	0	1	50
1	0	0	1	0	0	1	0	0	0	0	0	1	0	1	50
1	1	0	0	0	0	1	0	0	0	0	0	1	0	1	50
1	1	0	0	0	0	1	0	0	0	0	0	0	0	1	50
1	1	0	0	0	0	1	0	0	0	0	0	1	0	1	50
1	0	0	0	0	0	1	0	0	0	0	0	1	0	1	50
1	0	0	0	1	0	1	0	0	0	0	0	1	0	0	50
1	1	0	0	0	0	1	0	0	0	0	0	1	0	1	50
1	0	0	0	0	0	1	0	0	0	0	0	1	0	0	50
1	1	0	1	0	0	1	0	0	0	0	0	1	0	0	50
1	1	1	0	1	0	1	0	0	0	0	0	0	0	1	50
1	1	0	1	0	0	1	0	0	0	0	0	1	0	1	50
1	1	0	1	0	0	1	0	0	0	0	0	1	0	0	50
1	0	0	0	0	0	1	0	0	0	0	0	1	0	1	50
1	1	0	0	0	0	1	0	0	0	0	0	1	0	1	50
1	1	0	0	0	0	1	0	0	0	0	0	1	0	1	50
1	1	0	0	0	0	1	0	0	0	0	0	1	0	1	50
1	1	0	0	0	0	1	0	0	0	0	0	0	0	1	50
1	0	0	1	0	0	1	0	0	0	0	0	1	0	1	50
1	0	0	1	0	0	1	0	0	0	0	0	1	0	1	50
1	0	0	0	0	0	1	0	0	0	0	0	1	0	1	50
1	0	1	0	0	0	1	0	0	0	0	0	1	0	1	50
1	1	0	0	0	0	1	0	0	0	0	0	1	0	1	50
1	1	0	0	0	0	1	0	0	0	0	0	1	0	1	50
1	0	0	0	0	0	1	0	0	0	0	0	0	0	1	50
1	1	0	1	0	0	1	0	0	0	0	0	1	0	1	50
1	0	0	0	0	0	1	0	0	0	0	0	1	0	0	50
1	0	0	0	0	0	1	0	0	0	0	0	1	0	1	50
1	0	0	0	0	0	1	0	0	0	0	0	1	0	1	50
1	1	0	0	0	0	1	0	0	0	0	0	1	0	1	50
1	0	0	0	0	0	1	0	0	0	0	0	1	0	1	50
1	1	0	0	1	0	1	0	0	0	0	0	1	0	1	50
1	0	0	0	0	0	1	0	0	0	0	0	1	0	1	50
1	1	0	1	1	0	1	0	0	0	0	0	1	0	1	50
1	1	0	0	0	0	1	0	0	0	0	0	1	0	1	50
1	1	0	1	0	0	1	0	0	0	0	0	1	0	1	50
1	0	0	1	0	0	1	0	0	0	0	0	1	0	1	50
1	0	1	0	0	0	1	0	0	0	0	0	1	0	1	50
1	0	0	0	0	0	1	0	0	0	0	0	1	0	1	50
1	1	0	0	0	0	1	0	0	0	0	0	1	0	1	50
1	0	0	0	0	0	1	0	0	0	0	0	1	0	1	50
1	0	0	0	0	0	1	0	0	0	0	0	0	0	1	50
1	0	0	0	0	0	1	0	0	0	0	0	0	0	1	50
1	0	0	1	0	0	1	0	0	0	0	0	1	0	1	50
1	1	0	0	0	0	1	0	0	0	0	0	1	0	1	50
1	1	0	0	0	0	1	0	0	0	0	0	0	0	1	50
1	1	0	0	0	0	0	1	0	0	0	0	1	0	1	50
1	0	0	0	0	0	0	1	0	0	0	0	1	0	1	50
1	1	0	0	0	0	0	1	0	0	0	0	1	0	1	50
1	1	0	0	0	0	0	1	0	0	0	0	1	0	1	50
1	1	0	1	0	0	0	1	0	0	0	0	1	0	0	50
1	0	0	0	0	0	0	1	0	0	0	0	1	0	1	50
1	0	0	0	0	0	0	0	1	0	0	0	1	0	1	50
1	0	0	0	0	0	0	1	0	0	0	0	1	0	0	50
1	0	0	0	0	0	0	1	0	0	0	0	1	0	1	50
1	1	0	0	0	0	0	1	0	0	0	0	1	0	1	50
1	0	0	0	0	0	0	1	0	0	0	0	1	0	1	50
1	1	0	1	0	0	0	1	0	0	0	0	0	0	0	50
1	1	0	1	0	0	0	1	0	0	0	0	1	0	1	50
1	0	1	0	1	0	0	1	0	0	0	0	1	0	1	50
1	0	0	1	0	0	0	1	0	0	0	0	1	0	1	50
1	0	0	0	0	0	0	1	0	0	0	0	1	0	1	50
1	0	0	0	0	0	0	1	0	0	0	0	1	0	1	50
1	0	0	1	0	0	0	1	0	0	0	0	1	0	0	50
1	1	0	0	0	0	0	1	0	0	0	0	1	0	1	50
1	1	0	0	0	0	0	1	0	0	0	0	1	0	1	50
1	0	0	0	0	0	0	1	0	0	0	0	1	0	1	50
1	1	0	1	0	0	0	1	0	0	0	0	1	0	1	50
1	1	1	1	0	0	0	1	0	0	0	0	1	0	1	50
1	1	0	0	0	0	0	1	0	0	0	0	1	0	1	50
1	1	0	0	0	0	0	1	0	0	0	0	1	0	1	50
1	0	1	0	0	0	0	1	0	0	0	0	1	0	1	50
1	1	0	1	0	0	0	1	0	0	0	0	1	0	1	50
1	1	0	0	0	0	0	1	0	0	0	0	1	0	1	50
1	0	0	0	0	0	0	0	1	0	0	0	1	0	1	50
1	0	0	0	0	0	0	1	0	0	0	0	1	0	1	50
1	0	0	0	0	0	0	1	0	0	0	0	1	0	1	50
1	0	1	0	0	0	0	0	1	0	0	0	0	0	1	50
1	0	0	0	0	0	0	1	0	0	0	0	1	0	1	50
1	0	1	1	0	0	0	1	0	0	0	0	1	0	1	50
1	0	0	0	0	0	0	1	0	0	0	0	0	0	1	50
1	1	0	0	0	0	0	1	0	0	0	0	1	0	1	50
1	0	0	0	0	0	0	1	0	0	0	0	1	0	1	50
1	1	0	0	0	0	0	0	1	0	0	0	0	0	1	50
1	1	0	1	0	0	0	1	0	0	0	0	1	0	1	50
1	1	0	0	0	0	0	0	1	0	0	0	0	0	1	50
1	0	0	1	0	0	0	1	0	0	0	0	0	0	1	50
1	1	1	0	0	0	0	1	0	0	0	0	1	0	1	50
1	0	0	0	0	0	0	1	0	0	0	0	1	0	1	50
1	1	0	1	0	0	0	1	0	0	0	0	1	0	0	50
1	0	0	0	0	0	0	1	0	0	0	0	0	0	1	50
1	0	0	0	0	0	0	1	0	0	1	1	0	0	1	50
1	0	0	1	0	0	0	1	0	0	0	0	0	0	1	50
1	0	0	0	0	0	0	1	0	0	0	0	1	0	1	50
1	1	1	0	0	0	0	0	1	0	0	0	0	0	1	50
1	1	0	0	0	0	0	0	1	0	0	0	1	0	1	50
1	1	0	0	0	0	0	0	1	0	0	0	0	0	0	50
1	1	0	0	1	0	0	1	0	0	0	0	1	0	1	50
1	1	0	1	0	0	0	0	1	0	0	0	1	0	1	50
1	0	0	1	0	0	0	0	1	0	0	0	0	0	1	50
1	0	0	0	0	0	1	0	0	0	0	0	1	0	1	51
1	0	0	0	0	0	1	0	0	0	0	0	1	0	1	51
1	0	0	0	0	0	1	0	0	0	0	0	1	0	1	51
1	1	0	0	0	0	1	0	0	0	0	0	1	0	1	51
1	0	0	0	0	0	1	0	0	0	0	0	1	0	1	51
1	0	0	0	0	0	1	0	0	0	0	0	1	0	1	51
1	1	1	1	0	0	1	0	0	0	0	0	1	0	1	51
1	1	0	1	0	0	1	0	0	0	0	0	1	0	0	51
1	0	0	0	0	0	1	0	0	0	0	0	1	0	1	51
1	0	1	0	0	0	1	0	0	0	0	0	1	0	1	51
1	0	0	0	0	0	1	0	0	0	0	0	1	0	1	51
1	1	0	0	0	0	1	0	0	0	0	0	1	0	1	51
1	0	0	0	0	0	1	0	0	0	0	0	1	0	1	51
1	0	0	0	0	0	1	0	0	0	0	0	0	0	1	51
1	1	0	1	0	0	1	0	0	0	0	0	1	0	1	51
1	0	0	0	0	0	1	0	0	0	0	0	1	0	1	51
1	1	0	0	0	0	1	0	0	0	0	0	1	0	1	51
1	1	0	1	0	0	1	0	0	0	0	0	0	0	1	51
1	1	0	1	0	0	1	0	0	0	0	0	1	0	1	51
1	1	1	1	0	0	1	0	0	0	0	0	1	0	1	51
1	0	0	0	0	0	1	0	0	0	0	0	1	0	1	51
1	0	0	0	0	0	1	0	0	0	0	0	0	0	1	51
1	1	0	1	0	0	1	0	0	0	0	0	1	0	1	51
1	1	0	0	0	0	1	0	0	0	0	0	1	0	1	51
1	1	0	0	0	0	1	0	0	0	0	0	1	0	1	51
1	0	0	0	0	0	1	0	0	0	0	0	1	0	1	51
1	1	0	0	0	0	1	0	0	0	0	0	0	0	1	51
1	0	0	0	0	0	1	0	0	0	0	0	1	0	1	51
1	0	0	0	0	0	1	0	0	0	0	0	1	0	1	51
1	0	0	0	0	0	1	0	0	0	0	0	1	0	1	51
1	1	0	0	0	0	1	0	0	0	0	0	1	0	0	51
1	0	0	0	0	0	1	0	0	0	0	0	1	0	1	51
1	0	1	0	0	0	1	0	0	0	0	0	1	0	1	51
1	0	0	1	0	0	1	0	0	0	0	0	1	0	1	51
1	1	0	0	0	0	1	0	0	0	0	0	1	0	1	51
1	0	0	0	0	0	1	0	0	0	0	0	1	0	1	51
1	1	1	0	0	0	1	0	0	0	0	0	1	0	1	51
1	0	0	1	0	0	1	0	0	0	0	0	1	0	1	51
1	1	0	0	0	0	1	0	0	0	0	0	1	0	0	51
1	1	0	0	0	0	1	0	0	0	0	0	1	0	0	51
1	0	0	0	0	0	1	0	0	0	0	0	1	0	1	51
1	1	0	0	0	0	1	0	0	0	0	0	1	0	1	51
1	1	0	0	0	0	1	0	0	0	0	0	1	0	1	51
1	1	0	1	0	0	1	0	0	0	0	0	1	0	1	51
1	1	0	1	0	0	1	0	0	0	0	0	1	0	1	51
1	0	0	0	0	0	1	0	0	0	0	0	1	0	1	51
1	1	0	1	0	0	1	0	0	0	0	0	1	0	1	51
1	1	0	1	0	0	1	0	0	0	0	0	1	0	1	51
1	0	0	0	0	0	1	0	0	0	0	0	1	0	1	51
1	0	0	0	0	0	1	0	0	0	0	0	1	0	1	51
1	0	0	1	0	0	1	0	0	0	0	0	1	0	1	51
1	1	0	0	0	0	1	0	0	0	0	0	1	0	1	51
1	1	0	1	1	0	1	0	0	0	0	0	1	0	1	51
1	1	0	0	0	0	1	0	0	0	0	0	1	0	1	51
1	0	0	0	0	0	1	0	0	0	0	0	1	0	1	51
1	0	1	1	0	0	1	0	0	0	0	0	1	0	1	51
1	0	0	0	0	0	1	0	0	0	0	0	1	0	1	51
1	0	1	0	0	0	1	0	0	0	0	0	1	0	1	51
1	0	0	0	0	0	1	0	0	0	0	0	1	0	1	51
1	0	0	0	1	0	1	0	0	0	0	0	1	0	1	51
1	0	0	0	0	0	1	0	0	0	0	0	1	0	1	51
1	0	0	0	0	0	1	0	0	0	0	0	1	0	1	51
1	0	0	0	0	0	1	0	0	0	0	0	1	0	0	51
1	0	0	0	0	0	1	0	0	0	0	0	1	0	1	51
1	0	0	0	1	0	1	0	0	0	0	0	1	0	1	51
1	1	0	0	0	0	1	0	0	0	0	0	1	0	1	51
1	0	0	0	0	0	1	0	0	0	0	0	1	0	1	51
1	0	0	1	1	0	1	0	0	0	0	0	1	0	1	51
1	1	0	0	0	0	1	0	0	0	0	0	1	0	1	51
1	1	1	1	1	0	1	0	0	0	0	0	1	0	0	51
1	1	0	0	0	0	1	0	0	0	0	0	1	0	1	51
1	0	0	0	0	0	1	0	0	0	0	0	1	0	0	51
1	1	0	0	0	0	1	0	0	0	0	0	1	0	1	51
1	0	0	1	0	0	1	0	0	0	0	0	1	0	1	51
1	0	0	0	0	0	1	0	0	0	0	0	1	0	1	51
1	1	0	0	0	0	1	0	0	0	0	0	0	0	1	51
1	1	0	0	0	0	1	0	0	0	0	0	0	0	1	51
1	1	0	0	0	0	1	0	0	0	0	0	1	0	1	51
1	1	0	1	0	0	1	0	0	0	0	0	1	0	1	51
1	1	0	1	0	0	1	0	0	0	0	0	1	0	1	51
1	1	0	1	0	0	1	0	0	0	0	0	1	0	1	51
1	1	0	0	0	0	1	0	0	0	0	0	1	0	1	51
1	0	0	0	0	0	1	0	0	0	0	0	1	0	1	51
1	1	0	0	0	0	1	0	0	0	0	0	1	0	1	51
1	0	0	0	0	0	1	0	0	0	0	0	1	0	1	51
1	1	0	1	0	0	1	0	0	0	0	0	1	0	1	51
1	0	0	0	0	0	1	0	0	0	0	0	1	0	1	51
1	1	0	0	0	0	1	0	0	0	0	0	1	0	1	51
1	0	0	0	0	0	1	0	0	0	0	0	0	0	1	51
1	1	0	0	0	0	1	0	0	0	0	0	1	0	1	51
1	0	0	0	0	0	1	0	0	0	0	0	0	0	1	51
1	0	0	0	0	0	1	0	0	0	0	0	1	0	1	51
1	1	0	1	0	0	1	0	0	0	0	0	0	0	1	51
1	0	0	0	0	0	1	0	0	0	0	0	0	0	1	51
1	1	0	0	0	0	1	0	0	0	0	0	1	0	1	51
1	1	0	0	0	0	1	0	0	0	0	0	1	0	1	51
1	1	0	0	0	0	1	0	0	0	0	0	1	0	1	51
1	0	0	0	0	0	1	0	0	0	0	0	1	0	1	51
1	0	0	1	0	0	1	0	0	0	0	0	1	0	1	51
1	0	0	0	0	0	1	0	0	0	0	0	1	0	1	51
1	0	0	0	0	0	1	0	0	0	0	0	0	0	1	51
1	1	0	0	0	0	1	0	0	0	0	0	1	0	1	51
1	1	0	0	0	0	1	0	0	0	0	0	1	0	1	51
1	0	0	0	0	0	1	0	0	0	0	0	1	0	1	51
1	0	0	0	0	0	1	0	0	0	0	0	1	0	1	51
1	0	0	1	0	0	1	0	0	0	0	0	1	0	1	51
1	1	0	0	0	0	1	0	0	0	0	0	1	0	1	51
1	1	0	0	0	0	1	0	0	0	0	0	1	0	1	51
1	1	0	1	0	0	1	0	0	0	0	0	1	0	1	51
1	1	0	1	0	0	1	0	0	0	0	0	1	0	1	51
1	1	0	1	0	0	1	0	0	0	0	0	1	0	1	51
1	1	0	0	0	0	1	0	0	0	0	0	1	0	1	51
1	0	0	0	0	0	1	0	0	0	0	0	0	0	1	51
1	1	0	1	0	0	1	0	0	0	0	0	1	0	1	51
1	1	0	1	0	0	1	0	0	0	0	0	1	0	1	51
1	1	0	1	0	0	1	0	0	0	0	0	1	0	1	51
1	0	0	0	0	0	1	0	0	0	0	0	1	0	1	51
1	0	0	0	0	0	1	0	0	0	0	0	1	0	1	51
1	1	0	1	0	0	1	0	0	0	0	0	0	0	1	51
1	1	0	0	0	0	1	0	0	0	0	0	1	0	1	51
1	0	0	0	0	0	1	0	0	0	0	0	1	0	0	51
1	1	0	0	0	0	1	0	0	0	0	0	1	0	1	51
1	0	0	0	0	0	1	0	0	0	0	0	1	0	1	51
1	0	0	0	0	0	1	0	0	0	0	0	1	0	1	51
1	1	0	0	0	0	1	0	0	0	0	0	1	0	1	51
1	1	0	1	1	0	1	0	0	0	0	0	1	0	1	51
1	0	0	0	0	0	1	0	0	0	0	0	1	0	0	51
1	0	0	0	0	0	1	0	0	0	0	0	1	0	1	51
1	1	0	0	0	0	1	0	0	0	0	0	0	0	1	51
1	0	0	0	0	0	1	0	0	0	0	0	1	0	1	51
1	1	0	0	0	0	1	0	0	0	0	0	1	0	1	51
1	1	0	0	0	0	1	0	0	0	0	0	1	0	0	51
1	0	0	1	0	0	1	0	0	0	0	0	1	0	1	51
1	1	0	1	0	0	1	0	0	0	0	0	1	0	1	51
1	0	0	0	0	0	1	0	0	0	0	0	1	0	1	51
1	0	0	0	0	0	1	0	0	0	0	0	0	0	1	51
1	0	0	0	0	0	1	0	0	0	0	0	1	0	1	51
1	1	0	1	0	0	1	0	0	0	0	0	1	0	1	51
1	1	0	1	0	0	0	0	1	0	0	0	0	1	1	51
1	0	0	0	0	0	0	0	1	0	0	0	1	0	1	51
1	1	0	0	0	0	0	1	0	0	0	1	1	0	0	51
1	1	0	0	0	0	0	0	1	0	0	0	1	0	1	51
1	0	0	0	0	0	0	1	0	0	0	0	1	0	1	51
1	1	1	0	0	0	0	1	0	0	0	0	1	0	1	51
1	1	0	0	0	0	0	1	0	0	0	0	0	0	1	51
1	1	1	0	0	0	0	1	0	0	1	0	1	0	1	51
1	0	0	0	0	0	0	1	0	0	0	0	1	0	1	51
1	1	0	1	0	0	0	1	0	0	0	0	1	0	1	51
1	0	0	0	0	0	0	1	0	0	0	0	1	0	1	51
1	0	0	0	0	0	0	1	0	0	0	0	0	0	1	51
1	1	0	1	0	0	0	1	0	0	0	0	1	0	1	51
1	0	0	0	0	0	0	1	0	0	0	0	0	0	1	51
1	1	0	0	0	0	0	0	1	0	0	0	1	0	0	51
1	0	0	0	0	0	0	1	0	0	0	0	0	0	0	51
1	1	0	1	0	0	0	1	0	0	0	0	1	0	1	51
1	0	0	0	0	0	0	1	0	0	0	0	0	0	1	51
1	1	0	1	0	0	0	1	0	0	0	0	1	0	1	51
1	1	1	1	0	0	0	1	0	0	0	0	1	0	1	51
1	0	0	0	0	0	0	1	0	0	0	0	1	0	1	51
1	0	1	0	0	0	0	1	0	0	0	0	1	0	1	51
1	1	0	1	0	0	0	1	0	0	0	0	1	0	1	51
1	0	0	0	0	0	0	1	0	0	0	0	1	0	1	51
1	1	0	0	0	0	0	1	0	0	0	0	1	0	1	51
1	1	0	0	0	0	0	1	0	0	0	0	0	0	1	51
1	0	0	0	0	0	0	1	0	0	0	0	1	0	1	51
1	1	0	1	0	0	0	1	0	0	0	0	1	0	1	51
1	0	0	0	0	0	0	1	0	0	0	0	1	0	1	51
1	0	0	0	0	0	0	1	0	0	1	0	1	0	1	51
1	1	0	0	0	0	0	1	0	0	0	0	1	0	1	51
1	0	0	0	0	0	0	1	0	0	0	0	1	0	1	51
1	0	0	1	0	0	0	1	0	0	0	0	1	0	1	51
1	0	0	1	0	0	0	1	0	0	0	0	0	0	1	51
1	0	0	1	0	0	0	1	0	0	0	0	1	0	1	51
1	1	0	0	0	0	0	1	0	0	0	0	0	0	1	51
1	1	0	1	0	0	0	1	0	0	0	0	1	0	1	51
1	0	0	1	0	0	0	1	0	0	0	0	1	0	1	51
1	1	0	0	0	0	0	1	0	0	0	0	1	0	1	51
1	0	0	0	0	0	0	1	0	0	0	0	0	0	1	51
1	1	0	0	0	0	0	1	0	0	0	0	1	0	1	51
1	1	0	1	0	0	0	1	0	0	0	0	1	0	1	51
1	1	0	0	0	0	0	1	0	0	0	0	1	0	1	51
1	1	0	0	0	0	0	1	0	0	0	0	1	0	0	51
1	1	0	0	0	0	0	1	0	0	0	0	1	0	0	51
1	1	0	0	1	0	0	1	0	0	0	0	1	0	1	51
1	0	0	1	0	0	0	1	0	0	0	0	1	0	1	51
1	1	0	1	0	0	0	1	0	0	0	0	1	0	0	51
1	1	0	0	1	0	0	1	0	0	0	0	1	0	1	51
1	1	0	0	1	0	0	1	0	0	0	0	0	0	1	51
1	0	0	0	0	0	0	1	0	0	0	0	1	0	1	51
1	1	0	0	0	0	0	1	0	0	0	0	1	0	1	51
1	1	0	1	0	0	0	1	0	0	0	0	1	0	0	51
1	0	0	0	0	0	0	1	0	0	0	0	0	0	1	51
1	1	0	0	0	0	0	1	0	0	0	0	1	0	1	51
1	1	1	1	1	0	0	1	0	0	0	0	1	0	1	51
1	0	0	0	0	0	0	1	0	0	0	1	0	0	1	51
1	1	1	0	0	0	0	1	0	0	0	0	1	0	1	51
1	0	0	0	0	0	0	1	0	0	0	0	0	0	1	51
1	1	0	1	0	0	1	0	0	0	0	0	1	0	0	52
1	0	0	0	0	0	1	0	0	0	0	0	0	0	1	52
1	0	0	0	0	0	1	0	0	0	0	0	1	0	1	52
1	1	0	0	0	0	1	0	0	0	0	0	1	0	1	52
1	1	0	1	0	0	1	0	0	0	0	0	1	0	1	52
1	1	0	0	0	0	1	0	0	0	0	0	1	0	1	52
1	1	0	1	0	0	1	0	0	0	0	0	1	0	0	52
1	0	0	0	0	0	1	0	0	0	0	0	1	0	1	52
1	0	0	0	0	0	1	0	0	0	0	0	1	0	1	52
1	0	0	0	0	0	1	0	0	0	0	0	1	0	1	52
1	0	0	0	0	0	1	0	0	0	0	0	1	0	1	52
1	1	0	1	0	0	1	0	0	0	0	0	1	0	1	52
1	1	0	0	0	0	1	0	0	0	0	0	1	0	0	52
1	0	0	0	0	0	1	0	0	0	0	0	1	0	1	52
1	1	0	0	0	0	1	0	0	0	0	0	1	0	0	52
1	1	0	0	0	0	1	0	0	0	0	0	1	0	1	52
1	1	0	1	0	0	1	0	0	0	0	0	0	0	0	52
1	1	0	1	0	0	1	0	0	0	0	0	1	0	1	52
1	1	0	0	0	0	1	0	0	0	0	0	0	0	1	52
1	0	0	0	0	0	1	0	0	0	0	0	1	0	1	52
1	1	0	0	0	0	1	0	0	0	0	0	1	0	1	52
1	0	0	0	0	0	1	0	0	0	0	0	1	0	1	52
1	0	0	1	0	0	1	0	0	0	0	0	1	0	1	52
1	1	0	1	0	0	1	0	0	0	0	0	0	0	1	52
1	1	0	1	0	0	1	0	0	0	0	0	1	0	1	52
[truncated: 7,669 more rows]
